# Supplementary material for: Cell Type Variability in the Incorporation of Lipids in the Dengue Virus Virion
Source: Viruses. 2022 Nov 19;14(11):2566. doi: 10.3390/v14112566 (PMC9698084; doi:10.3390/v14112566)
Supplement: Supplementary file 1 [file viruses-14-02566-s001.zip]

Archive with 2 entries (2 files):
- viruses-1952853-supplementary (Tables S2-S7)_2.xlsx
- viruses-1952853-supplementary.pdf
