# Supplementary material for: Cell Type Variability in the Incorporation of Lipids in the Dengue Virus Virion
Source: Viruses. 2022 Nov 19;14(11):2566. doi: 10.3390/v14112566 (PMC9698084; doi:10.3390/v14112566)
Supplement: Supplementary file 1 [file viruses-14-02566-s001.zip › viruses-1952853-supplementary (Tables S2-S7)_2.xlsx]

## Sheet: Cell and virion data
						C6/36 (Virion) Mock 1	C6/36 (Virion) Mock 2	C6/36 (Virion) Mock 3	C6/36 (Virion) DENV2 1	C6/36 (Virion) DENV2 2	C6/36 (Virion) DENV2 3		LLC-MK2 (Virion) Mock 1	LLC-MK2 (Virion) Mock 2	LLC-MK2 (Virion) Mock 3	LLC-MK2 (Virion) DENV2 1	LLC-MK2 (Virion) DENV2 2	LLC-MK2 (Virion) DENV2 3		C6/36 (Cells) Mock 1	C6/36 (Cells) Mock 2	C6/36 (Cells) Mock 3	C6/36 (Cells) DENV2 1	C6/36 (Cells) DENV2 2	C6/36 (Cells) DENV2 3		LLC-MK2 (Cells) Mock 1	LLC-MK2 (Cells) Mock 2	LLC-MK2 (Cells) Mock 3	LLC-MK2 (Cells) DENV2 1	LLC-MK2 (Cells) DENV2 2	LLC-MK2 (Cells) DENV2 3		-Log Welch's T-test p-value C6/36 (Virion) DENV 2 / Mock	Welch's T-test q-value C6/36 (Virion) DENV 2 / Mock	log2 FC C6/36 (Virion) DENV 2 / Mock		-Log Welch's T-test p-value LLC-MK2 (Virion) DENV 2 / Mock	Welch's T-test q-value LLC-MK2 (Virion) DENV 2 / Mock	log2 FC LLC-MK2 (Virion) DENV 2 / Mock		-Log Welch's T-test p-value C6/36 (Cells) DENV 2 / Mock	Welch's T-test q-value C6/36 (Cells) DENV 2 / Mock	log2 FC C6/36 (Cells) DENV 2 / Mock		-Log Welch's T-test p-value LLC-MK2 (Cells) DENV 2 / Mock	Welch's T-test q-value LLC-MK2 (Cells) DENV 2 / Mock	log2 FC LLC-MK2 (Cells) DENV 2 / Mock
PE	(38:5)	PE	38	5		-5.93728	NaN	-6.56061	-3.02763	-5.36383	NaN		NaN	NaN	NaN	NaN	NaN	NaN		4.96505	4.46587	4.85877	3.77911	3.21643	3.22059		6.37064	6.47893	6.41416	5.41269	5.13269	5.62046		0.501542	0.26115	2.05322		NaN	1	0		2.25975	0.032	-1.35786		1.83183	0.0129143	-1.03263
PG	(32:0)	PG	32	0		NaN	NaN	NaN	-2.68048	-3.21316	-4.08497		-7.53554	NaN	NaN	NaN	NaN	NaN		-0.392794	-0.789813	-0.702768	-1.84016	-1.59335	-1.8015		-5.4061	-5.50476	-4.9749	-4.31599	-4.69907	-4.75741		NaN	1	0		NaN	1	0		2.55677	0.064	-1.11655		1.50655	0.0272308	0.704427
PS	(40:4)	PS	40	4		-6.19781	NaN	NaN	-1.89581	-4.12122	-3.04533		NaN	NaN	NaN	NaN	NaN	NaN		-2.52419	-2.3825	-2.2231	-1.42584	-1.5266	-1.70099		NaN	NaN	NaN	NaN	NaN	-6.45367		NaN	1	0		NaN	1	0		2.64237	0.128	0.825452		NaN	1	0
SM	(34:2)	SM	34	2		0.167239	0.0292916	0.0556648	1.56272	2.14332	0.520114		0.802689	1.73892	1.13796	1.0394	2.13963	1.4288		0.942391	0.340595	0.739064	1.92715	1.9672	2.28729		4.86313	4.97669	5.12576	3.87646	3.48898	4.33254		0.97089	0.0269841	1.32465		0.296012	0.63403	0.309419		2.32961	0.0448	1.38653		1.43311	0.0321356	-1.0892
TG	(44:1)	TG	44	1		NaN	NaN	NaN	-0.0956296	0.0470311	NaN		NaN	0.621411	NaN	NaN	0.875746	NaN		-1.87314	-1.51702	-1.85191	0.134374	0.806237	0.0265517		-2.32277	-2.98336	NaN	-1.14153	-1.85439	NaN		NaN	1	0		NaN	1	0		2.26073	0.0373333	2.06975		0.849798	0.158098	1.15511
TG	(45:1)	TG	45	1		0.181751	NaN	1.09063	-1.50671	-0.914686	-0.571483		NaN	1.39333	-0.235769	0.551877	1.26534	0.749039		-3.31208	-3.22361	-3.49534	-2.74415	-2.53724	-2.77679		-2.24471	-2.90129	-2.90012	-1.75783	-2.35292	-2.93829		0.966045	0.03	-1.63382		0.100958	0.828565	0.276638		2.40408	0.056	0.657617		0.332324	0.513884	0.332358
TG	(46:1)	TG	46	1		3.08292	3.19381	2.94202	2.27958	2.6315	2.32861		3.01276	3.61829	3.15308	3.39197	3.5643	3.519		1.09914	0.75609	0.808643	1.59775	1.93265	1.79999		2.11101	2.00181	1.50184	2.62823	2.3463	1.6526		1.9671	0	-0.659683		0.475336	0.606553	0.230377		2.43955	0.0426667	0.88884		0.406485	0.44615	0.337489
C18(plas)-18:1	PC	C18(plas)-18:1				-5.87588	-5.59185	NaN	-3.43963	-4.90493	-4.60249		-6.69729	-5.85525	NaN	-5.31754	-2.70519	-6.08728		0.886385	-0.105493	-0.193863	-0.0371366	0.410227	0.0922949		2.16049	2.3451	3.10211	3.37007	3.13335	3.54289		1.11919	0.0195385	1.41818		0.578585	0.618667	1.57293		0.0357897	0.984667	-0.0405475		1.04444	0.0922772	0.812874
Cer	(d35:1)	Cer	d35	1		-1.06338	-0.736243	-2.99177	-0.411008	-1.34466	-1.22813		-1.29165	-1.03963	-1.45805	-1.99763	-0.726078	-1.61175		0.841525	-0.484694	0.0362538	-0.0995307	0.227764	0.274623		-0.930009	-0.824756	-1.05113	0.24423	0.117224	0.13803		0.30678	0.469818	0.602533		0.165215	0.7356	-0.182043		0.00253251	1	0.00325754		3.35408	0	1.10179
Cer	(d40:1)	Cer	d40	1		NaN	NaN	-3.25027	-4.08965	-4.19324	-4.37631		-3.79203	-3.94947	-3.46115	-3.41942	-1.69846	-3.72669		2.30145	1.31971	1.5153	1.56674	1.62204	1.85658		1.0775	1.55499	1.43626	2.86979	2.7743	2.50434		NaN	1	0		0.470408	0.610667	0.786027		0.0313476	0.975248	-0.0303605		2.66407	0.0328	1.3599
Cer	(d34:1)	Cer	d34	1		-9.97541	-10.3061	-10.4675	-8.06043	-8.5882	-9.14387		-9.99497	-9.12827	-10.0003	-9.89245	-9.25209	-8.61978		-3.21927	-4.3776	-4.13435	-4.0853	-3.61502	-3.9192		-2.03742	-2.57465	-2.46068	-1.45477	-1.96825	-1.88451		1.7018	0.00953846	1.65217		0.408382	0.638038	0.45308		0.0321061	0.9801	0.0372337		1.21212	0.061619	0.588408
Cer	(d36:0)	Cer	d36	0		-1.84172	NaN	-1.88254	-2.23329	-2.26212	-2.45404		-1.36137	-1.10406	-0.887609	-1.1089	-0.558165	-1.63353		-0.28075	-1.5099	-1.40325	-1.566	-0.89909	-0.911631		NaN	NaN	-2.36738	-1.36351	-2.29521	-2.16913		1.78105	0	-0.454347		0.0166319	0.958374	0.017479		0.0454556	0.985505	-0.0609421		0	0.963635	0.424765
Cer	(d45:0)	Cer	d45	0		-0.820597	0.0509033	-0.603009	-1.64433	-1.22828	-1.68522		0.167628	0.0716724	-0.0904163	0.150807	0.555469	-0.0660127		-3.15198	-2.92145	-2.94051	-3.05135	-2.80137	-3.11275		-2.87447	-2.58735	-2.19353	-2.37721	-2.20243	-1.80074		1.44673	0.0150667	-1.06171		0.324425	0.643226	0.163793		0.0456568	0.989969	0.016157		0.744324	0.205881	0.424989
Cer	(d32:1)	Cer	d32	1		-4.60784	-3.65146	NaN	NaN	NaN	NaN		NaN	NaN	NaN	NaN	NaN	NaN		-1.0915	-2.52176	-2.52903	-1.87518	-2.36617	-2.21261		-0.00844117	-0.0188821	-0.510567	1.4666	1.3296	0.891637		NaN	1	0		NaN	1	0		0.0696594	1	-0.103889		2.37427	0.0192941	1.40858
Cer	(d37:2)	Cer	d37	2		NaN	NaN	NaN	NaN	NaN	NaN		NaN	NaN	NaN	NaN	NaN	NaN		-0.327917	-1.6128	-1.28596	-1.00553	-1.06473	-0.908964		NaN	-5.97964	-6.66621	-5.8686	NaN	NaN		NaN	1	0		NaN	1	0		0.0700954	1	0.0824855		0	1	0.45433
Cer	(d34:0)	Cer	d34	0		NaN	NaN	NaN	NaN	NaN	NaN		-2.35714	NaN	NaN	NaN	NaN	NaN		-0.242249	-2.15608	-1.6403	-1.90383	-0.522329	-1.11049		0.761194	0.55224	0.848535	1.60022	1.52534	1.50194		NaN	1	0		NaN	1	0		0.08428	1	0.167326		2.19237	0.0142609	0.82184
Cer	(d39:1)	Cer	d39	1		NaN	NaN	NaN	NaN	NaN	NaN		NaN	NaN	NaN	NaN	NaN	NaN		0.0380423	-1.1167	-0.702379	-0.783474	-0.757052	-0.645204		-2.59459	-2.49359	-2.58016	-0.429862	-0.830831	-1.4256		NaN	1	0		NaN	1	0		0.137192	0.970658	-0.134897		1.55566	0.02525	1.66068
Cer	(d36:1)	Cer	d36	1		NaN	NaN	NaN	-0.43852	-1.25143	-1.41206		NaN	NaN	NaN	NaN	NaN	NaN		5.57746	4.14233	4.7682	4.54882	4.68187	4.74849		-0.593777	-0.202896	-0.632056	1.1147	0.887956	0.642147		NaN	1	0		NaN	1	0		0.140368	0.971547	-0.169601		2.66357	0.0298182	1.35785
Cer	(d39:2)	Cer	d39	2		NaN	NaN	NaN	NaN	-4.7264	-4.34389		-2.66705	-3.3382	NaN	NaN	-4.18063	-3.00297		-0.718404	-1.86781	-1.4212	-1.50411	-1.53441	-1.47486		-5.27944	-4.88998	-4.80531	-1.80714	-2.52145	-2.59796		NaN	1	0		0.30449	0.649062	-0.589176		0.177582	0.937413	-0.168653		2.68767	0.0364444	2.68272
Cer	(d36:1-OH)	Cer	d36	1	OH	NaN	NaN	NaN	NaN	NaN	NaN		NaN	NaN	NaN	NaN	NaN	NaN		-2.40016	-4.76108	-4.12308	-3.62694	-3.19715	-3.30644		-3.149	-3.18395	-4.70843	-3.64684	-3.56777	-4.12617		NaN	1	0		NaN	1	0		0.192261	0.923184	0.384596		0.0613579	0.88879	-0.0997997
Cer	(d36:2)	Cer	d36	2		NaN	NaN	NaN	-4.49603	-5.42445	-5.36626		NaN	NaN	NaN	NaN	NaN	NaN		2.05373	0.170934	0.911277	0.607769	0.852672	0.78034		-3.57865	-3.37334	-4.05086	-2.01201	-2.42156	-2.59058		NaN	1	0		NaN	1	0		0.192748	0.927918	-0.298387		2.10568	0.0121481	1.32623
Cer	(d33:1)	Cer	d33	1		NaN	NaN	NaN	NaN	NaN	NaN		NaN	NaN	NaN	NaN	NaN	NaN		-1.50668	-2.42654	-2.14581	-2.06145	-1.76591	-1.78727		-0.830075	-0.779697	-0.839058	0.628344	0.464489	0.518865		NaN	1	0		NaN	1	0		0.196763	0.921407	0.154797		3.47132	0	1.35351
Cer	(d43:1)	Cer	d43	1		NaN	NaN	NaN	NaN	NaN	NaN		NaN	NaN	NaN	NaN	NaN	NaN		-4.11654	-4.62683	-4.60326	-4.36233	-4.31831	-4.36712		-1.11464	-0.405689	-0.422606	0.201801	0.0429038	0.541729		NaN	1	0		NaN	1	0		0.214318	0.907319	0.0996235		1.4125	0.0378065	0.909789
Cer	(d43:2)	Cer	d43	2		-3.7466	-2.61785	NaN	NaN	NaN	NaN		NaN	NaN	NaN	NaN	NaN	NaN		-2.80158	-3.36388	-2.99806	-3.05312	-2.95996	-2.83008		-0.280052	-0.375256	-0.10574	1.01689	0.648086	0.8633		NaN	1	0		NaN	1	0		0.225651	0.909489	0.106787		2.7759	0.0468571	1.09644
Cer	(d42:1)	Cer	d42	1		NaN	NaN	NaN	NaN	NaN	NaN		NaN	NaN	NaN	NaN	-0.879767	NaN		-0.126074	-0.50967	-0.580791	-0.493889	-0.276321	-0.125498		1.85052	2.38818	2.4562	2.8588	2.89879	3.06712		NaN	1	0		NaN	1	0		0.23595	0.913522	0.106943		1.26897	0.053	0.709938
Cer	(d36:0-OH)	Cer	d36	0	OH	NaN	NaN	NaN	NaN	NaN	NaN		NaN	NaN	NaN	NaN	NaN	NaN		0.814334	-0.707355	-0.0980723	-0.751076	-0.146821	-0.107244		NaN	NaN	NaN	NaN	NaN	NaN		NaN	1	0		NaN	1	0		0.266489	0.87324	-0.338016		NaN	1	0
Cer	(d38:1)	Cer	d38	1		NaN	NaN	NaN	-2.06683	NaN	-4.59074		NaN	NaN	NaN	NaN	NaN	NaN		4.09798	2.79134	3.37474	3.01616	3.13047	3.26473		-1.16418	-1.03988	-1.72163	0.995479	0.664677	0.0338592		NaN	1	0		NaN	1	0		0.273777	0.88254	-0.284234		2.12802	0.0126154	1.87323
Cer	(d40:2)	Cer	d40	2		-2.68342	-2.41583	NaN	NaN	NaN	NaN		-4.24009	-3.56011	-3.43959	-2.37412	-1.98062	-2.27993		2.26801	1.01923	1.55101	1.24346	1.34709	1.39194		1.52281	1.66322	1.08919	3.41145	3.13412	2.6099		NaN	1	0		1.88691	0.576	1.53504		0.289253	0.878754	-0.285254		2.1872	0.01312	1.62675
Cer	(d41:2)	Cer	d41	2		NaN	NaN	NaN	NaN	NaN	NaN		NaN	NaN	NaN	NaN	NaN	NaN		-0.295744	-0.916862	-0.745541	-0.651809	-0.396081	-0.438181		0.716462	0.777792	0.451934	2.27706	1.98948	1.61075		NaN	1	0		NaN	1	0		0.303455	0.88869	0.157358		2.03961	0.0117143	1.31037
Cer	(d37:1)	Cer	d37	1		NaN	NaN	NaN	NaN	NaN	NaN		NaN	NaN	NaN	NaN	NaN	NaN		1.67924	0.0097167	0.572842	0.181394	0.252071	0.370638		-3.38684	-3.05466	-2.67502	-1.98833	-2.30033	-2.03854		NaN	1	0		NaN	1	0		0.370178	0.821385	-0.485898		1.53436	0.0269388	0.929773
Cer	(d37:0-OH)	Cer	d37	0	OH	NaN	NaN	NaN	NaN	NaN	NaN		NaN	-5.85525	NaN	NaN	NaN	-5.91934		-2.59874	-4.31931	-3.95793	-4.31407	-4.05447	-4.13606		-7.22318	-7.1418	-7.35159	NaN	-6.16838	-5.87409		NaN	1	0		NaN	1	0		0.388116	0.8118	-0.542871		1.35063	0.0406957	1.21762
Cer	(d34:0-OH)	Cer	d34	0	OH	NaN	NaN	NaN	-7.63861	NaN	NaN		-4.25351	NaN	NaN	NaN	NaN	NaN		-0.799961	-2.13958	-1.5845	-1.49468	-0.890584	-0.816667		NaN	NaN	NaN	NaN	-4.24126	-5.98161		NaN	1	0		NaN	1	0		0.407185	0.808	0.4407		0	0.922985	NaN
Cer	(d42:2)	Cer	d42	2		NaN	NaN	-4.37158	-3.5099	-3.62864	-5.88513		-5.45065	NaN	-3.20849	-2.54667	-1.04874	-1.86013		2.4507	1.83403	1.99838	2.18437	2.3631	2.50115		4.42513	4.72909	4.47673	5.72695	5.60371	5.32477		NaN	1	0		0.628438	0.637467	2.51106		0.515398	0.669143	0.255172		2.49631	0.0205	1.00816
Cer	(d34:1-OH)	Cer	d34	1	OH	NaN	-6.17682	-9.08899	-7.54043	-7.79679	-8.72883		NaN	-5.47802	-6.83038	-6.80499	-8.55165	-5.63272		-3.01672	-5.16711	-3.8159	-3.04316	-2.83597	-3.02849		NaN	NaN	-6.76282	-6.30677	NaN	NaN		0.078477	0.82129	-0.38911		0.305617	0.657714	-0.842249		0.617447	0.592116	1.0307		0	0.945681	0.456046
Cer	(d36:2-OH)	Cer	d36	2	OH	NaN	NaN	NaN	NaN	NaN	NaN		NaN	NaN	NaN	NaN	NaN	NaN		-4.33794	-6.43578	-4.62644	-1.83891	-2.75036	-2.15117		NaN	-6.66074	-6.44929	-7.27616	-5.48952	-6.45513		NaN	1	0		NaN	1	0		1.47107	0.232222	2.88657		0.0950934	0.832684	0.148077
Cer	(d32:0)	Cer	d32	0		NaN	NaN	NaN	NaN	NaN	NaN		NaN	NaN	NaN	NaN	NaN	NaN		NaN	NaN	NaN	NaN	NaN	-6.51017		-1.63585	-2.72158	-5.14462	-2.35933	-2.53382	-2.30464		NaN	1	0		NaN	1	0		NaN	1	0		0.27059	0.588081	0.768085
Cer	(d33:1-OH)	Cer	d33	1	OH	-5.86391	-6.75151	-6.00807	-6.24146	-6.78084	-8.28826		-6.99497	-7.08874	-5.36804	-5.60705	-6.47073	-5.63272		NaN	NaN	NaN	NaN	NaN	NaN		-7.33035	NaN	NaN	-6.34251	NaN	-6.4625		0.551145	0.232907	-0.895691		0.373419	0.661673	0.580422		NaN	1	0		0	1	0.927844
Cer	(d35:0)	Cer	d35	0		NaN	NaN	NaN	NaN	NaN	NaN		NaN	NaN	NaN	NaN	NaN	NaN		NaN	NaN	NaN	NaN	NaN	NaN		NaN	NaN	NaN	NaN	NaN	NaN		NaN	1	0		NaN	1	0		NaN	1	0		NaN	1	0
Cer	(d35:1-OH)	Cer	d35	1	OH	NaN	NaN	NaN	NaN	NaN	NaN		-3.0603	NaN	NaN	NaN	NaN	NaN		-7.28759	NaN	NaN	-7.53554	NaN	NaN		NaN	NaN	NaN	NaN	NaN	NaN		NaN	1	0		NaN	1	0		NaN	1	0		NaN	1	0
Cer	(d37:0)	Cer	d37	0		NaN	NaN	NaN	NaN	NaN	NaN		NaN	NaN	NaN	NaN	NaN	NaN		NaN	NaN	NaN	NaN	NaN	NaN		NaN	NaN	NaN	NaN	NaN	NaN		NaN	1	0		NaN	1	0		NaN	1	0		NaN	1	0
Cer	(d37:1-OH)	Cer	d37	1	OH	NaN	NaN	NaN	NaN	NaN	NaN		NaN	NaN	-6.76765	NaN	NaN	NaN		-7.25462	NaN	NaN	-7.92835	NaN	NaN		NaN	-6.02063	-6.66621	-5.95347	NaN	-5.83917		NaN	1	0		NaN	1	0		NaN	1	0		0.405781	0.444713	0.4471
Cer	(d38:0)	Cer	d38	0		NaN	NaN	NaN	NaN	NaN	NaN		NaN	NaN	NaN	NaN	NaN	NaN		NaN	NaN	NaN	NaN	NaN	NaN		NaN	NaN	NaN	NaN	NaN	NaN		NaN	1	0		NaN	1	0		NaN	1	0		NaN	1	0
Cer	(d38:1-OH)	Cer	d38	1	OH	NaN	-3.15635	NaN	NaN	NaN	NaN		NaN	NaN	-4.10792	NaN	NaN	NaN		NaN	NaN	NaN	NaN	NaN	NaN		NaN	NaN	NaN	NaN	NaN	-7.59705		NaN	1	0		NaN	1	0		NaN	1	0		NaN	1	0
Cer	(d40:0)	Cer	d40	0		NaN	NaN	NaN	NaN	NaN	NaN		NaN	NaN	NaN	NaN	NaN	NaN		NaN	NaN	NaN	NaN	-5.54915	-5.78185		2.21158	1.89075	0.134466	2.1913	1.57246	NaN		NaN	1	0		NaN	1	0		NaN	1	0		0.24966	0.615821	0.469614
Cer	(d41:0)	Cer	d41	0		NaN	NaN	NaN	NaN	NaN	NaN		NaN	NaN	NaN	NaN	NaN	NaN		NaN	NaN	NaN	NaN	NaN	NaN		NaN	NaN	NaN	NaN	NaN	NaN		NaN	1	0		NaN	1	0		NaN	1	0		NaN	1	0
Cer	(d42:0)	Cer	d42	0		NaN	NaN	NaN	NaN	NaN	NaN		NaN	NaN	NaN	NaN	NaN	NaN		NaN	NaN	NaN	NaN	NaN	NaN		4.26778	4.08992	2.43947	3.52917	2.99785	1.75255		NaN	1	0		NaN	1	0		NaN	1	0		0.461241	0.390204	-0.8392
Cer	(d43:0)	Cer	d43	0		NaN	NaN	NaN	NaN	NaN	NaN		NaN	NaN	NaN	NaN	NaN	NaN		NaN	NaN	NaN	NaN	NaN	NaN		0.00701992	0.0790788	-1.41265	-0.822083	-1.2469	NaN		NaN	1	0		NaN	1	0		NaN	1	0		0.449799	0.403738	-0.59231
Cer	(d43:1-OH)	Cer	d43	1	OH	NaN	NaN	NaN	NaN	NaN	NaN		NaN	NaN	NaN	NaN	NaN	NaN		NaN	NaN	NaN	NaN	NaN	NaN		-4.37476	-4.27274	-3.48446	-2.59688	-3.04094	-2.61294		NaN	1	0		NaN	1	0		NaN	1	0		1.57613	0.0263478	1.29373
Cer	(d44:0)	Cer	d44	0		-3.73565	NaN	NaN	NaN	NaN	NaN		NaN	NaN	NaN	NaN	NaN	NaN		NaN	NaN	NaN	NaN	NaN	NaN		-1.03293	-1.22062	-2.01855	-1.3919	-1.85742	-2.4555		NaN	1	0		NaN	1	0		NaN	1	0		0.481051	0.368339	-0.477578
Cer	(d44:2)	Cer	d44	2		NaN	NaN	NaN	NaN	NaN	NaN		NaN	NaN	NaN	NaN	NaN	NaN		NaN	NaN	NaN	NaN	NaN	NaN		-5.92239	-6.1489	-5.77765	-5.3723	-5.79332	-4.93349		NaN	1	0		NaN	1	0		NaN	1	0		0.889382	0.141008	0.583276
Cer	(d46:2)	Cer	d46	2		NaN	NaN	NaN	NaN	NaN	NaN		NaN	NaN	NaN	NaN	NaN	NaN		NaN	NaN	NaN	NaN	NaN	NaN		NaN	NaN	NaN	NaN	NaN	NaN		NaN	1	0		NaN	1	0		NaN	1	0		NaN	1	0
CL	(72:08)	CL	72	8		NaN	NaN	NaN	-7.70089	NaN	-6.30737		NaN	-5.18967	-4.05545	NaN	-3.71293	NaN		-4.77396	-3.48039	-3.45614	-4.3949	-3.95031	-3.58014		-0.519975	-0.422292	-0.109526	-1.57568	-0.753415	-0.631696		NaN	1	0		NaN	1	0		0.0487104	0.996484	-0.0716167		0.815475	0.171111	-0.636333
CL	(69:05)	CL	69	5		NaN	NaN	NaN	NaN	NaN	NaN		NaN	NaN	NaN	NaN	NaN	NaN		-5.1298	-3.91853	-4.35781	-4.3931	-5.08177	-3.5911		-1.874	-1.80931	-1.42259	-2.6266	-2.16598	-1.52881		NaN	1	0		NaN	1	0		0.071025	1	0.113386		0.474637	0.371783	-0.405161
CL	(70:08)	CL	70	8		NaN	NaN	NaN	-6.01357	NaN	NaN		NaN	NaN	NaN	NaN	NaN	NaN		-0.992902	0.13924	-0.063368	-0.547821	-0.503398	-0.286761		-0.923565	-0.719164	-0.424287	-1.51536	-1.20919	-0.746286		NaN	1	0		NaN	1	0		0.136981	0.965333	-0.140317		0.780749	0.190326	-0.467938
CL	(67:03)	CL	67	3		NaN	NaN	NaN	NaN	NaN	NaN		NaN	NaN	NaN	NaN	NaN	NaN		NaN	-6.81497	-7.59872	-6.83906	-7.74293	-5.78367		-2.62237	-2.83791	-2.26026	-3.60195	-3.33936	-3.34138		NaN	1	0		NaN	1	0		0.231782	0.907853	0.418293		1.68841	0.0186341	-0.85405
CL	(70:07)	CL	70	7		NaN	NaN	NaN	-6.78835	NaN	NaN		NaN	NaN	NaN	NaN	-5.68223	NaN		-2.44292	-0.880659	-1.11061	-1.22627	-1.21766	-0.789359		0.715976	0.65687	1.03936	-0.177899	0.409845	0.392704		NaN	1	0		NaN	1	0		0.299002	0.893436	0.400299		1.15159	0.0738876	-0.595852
CL	(66:05)	CL	66	5		NaN	NaN	NaN	-7.00699	NaN	NaN		NaN	NaN	-5.9472	NaN	NaN	NaN		-2.69702	-2.15802	-1.70885	-1.81953	-1.82956	-2.07343		-3.37754	-3.09899	-4.5175	-3.7796	-3.81059	-4.523		NaN	1	0		NaN	1	0		0.363751	0.80537	0.280459		0.296416	0.547653	-0.373055
CL	(70:06)	CL	70	6		NaN	NaN	NaN	-5.81681	NaN	NaN		NaN	NaN	NaN	NaN	NaN	NaN		-2.56446	-1.53846	-1.80881	-2.42022	-2.5963	-2.05777		0.375015	0.422724	0.77869	-0.440813	-0.00989487	0.514142		NaN	1	0		NaN	1	0		0.46362	0.73627	-0.387519		0.695224	0.217722	-0.504331
CL	(71:08)	CL	71	8		NaN	NaN	NaN	NaN	NaN	-7.51382		NaN	-5.57028	NaN	NaN	NaN	-5.85728		-7.7765	-6.44093	-6.71294	-6.68974	-6.67613	-5.75309		-4.23741	-4.22146	-3.81268	-4.97041	-4.48861	-4.08652		NaN	1	0		NaN	1	0		0.511572	0.657581	0.6038		0.623595	0.275135	-0.424664
CL	(72:06)	CL	72	6		NaN	NaN	NaN	NaN	NaN	-7.12679		NaN	-5.47802	NaN	NaN	NaN	-5.76892		-8.51482	-7.37288	-7.82279	-8.17078	-6.5021	-6.86147		-0.717634	-0.595418	0.0631409	-1.7005	-0.768057	-0.542635		NaN	1	0		NaN	1	0		0.51266	0.662729	0.725381		0.598572	0.288184	-0.587092
CL	(72:07)	CL	72	7		NaN	NaN	NaN	NaN	-6.67393	NaN		NaN	NaN	NaN	-5.60705	NaN	-5.59424		-6.48542	-5.46566	-4.56069	-5.10368	-4.98358	-4.0356		0.147688	0.0225069	0.166317	-0.846793	-0.182254	-0.399079		NaN	1	0		NaN	1	0		0.521329	0.658169	0.796304		1.05415	0.09212	-0.588213
CL	(69:07)	CL	69	7		NaN	NaN	NaN	NaN	NaN	NaN		NaN	NaN	NaN	NaN	NaN	NaN		-5.09354	-3.64542	-3.53035	-3.33498	-3.41555	-3.18904		-2.53732	-2.56842	-2.58493	-3.25676	-3.17253	-2.82593		NaN	1	0		NaN	1	0		0.582614	0.636333	0.776578		1.24513	0.0548	-0.521515
CL	(70:03)	CL	70	3		NaN	NaN	NaN	NaN	NaN	NaN		NaN	NaN	NaN	NaN	NaN	NaN		-8.99821	-6.52871	-7.39079	-5.9303	-7.44167	-5.21434		-1.6447	-1.34923	-1.02618	-2.15194	-1.70875	-2.51604		NaN	1	0		NaN	1	0		0.669182	0.539937	1.4438		1.22433	0.0569639	-0.785541
CL	(68:03)	CL	68	3		-6.30704	NaN	NaN	-6.49373	NaN	-4.04433		NaN	-5.2538	NaN	-5.73594	-5.2634	NaN		-9.22933	-5.76943	-6.51839	-5.96248	-4.57707	-5.4383		0.177507	0.0909071	0.603259	-0.912409	-0.467701	-0.646141		NaN	1	0		NaN	1	0		0.669307	0.548508	1.84643		1.99804	0.0109333	-0.965975
CL	(72:09)	CL	72	9		NaN	NaN	NaN	NaN	NaN	NaN		NaN	NaN	NaN	NaN	NaN	NaN		-4.38176	-3.53846	-3.31912	-4.51811	-4.47228	-4.00773		-1.85922	-1.75591	-1.31052	-2.51149	-2.20261	-1.57164		NaN	1	0		NaN	1	0		0.686515	0.538267	-0.586257		0.605497	0.28768	-0.453367
CL	(70:05)	CL	70	5		NaN	NaN	NaN	-5.66941	NaN	NaN		NaN	NaN	NaN	NaN	-3.78448	NaN		-3.35597	-2.08336	-2.34418	-2.05307	-1.89204	-1.49772		1.63791	1.69194	2.05868	0.500386	1.28753	1.25382		NaN	1	0		NaN	1	0		0.765628	0.50696	0.780223		1.13298	0.0748132	-0.782263
CL	(66:03)	CL	66	3		NaN	NaN	NaN	-3.36629	-6.98486	-6.71601		NaN	NaN	NaN	NaN	NaN	NaN		-4.78159	-2.81539	-3.1413	-2.83017	-2.04399	-1.9222		-0.110305	-0.179603	0.523643	-0.969338	-0.666184	-0.765585		NaN	1	0		NaN	1	0		0.821911	0.492711	1.31398		1.35249	0.0412941	-0.87828
CL	(66:04)	CL	66	4		-1.90472	NaN	NaN	-0.398588	-3.10252	-0.795983		NaN	-5.39131	NaN	NaN	-5.59388	NaN		2.00857	2.90798	2.97709	3.2426	3.4658	3.30016		2.22841	2.32004	2.49647	1.52064	1.50927	1.7457		NaN	1	0		NaN	1	0		0.832732	0.471182	0.704972		2.62855	0.0273333	-0.756435
CL	(69:04)	CL	69	4		NaN	NaN	NaN	-7.90571	NaN	NaN		NaN	NaN	NaN	NaN	NaN	NaN		-5.7699	-3.90215	-4.5475	-3.84823	-3.64878	-3.11142		0.016459	-0.0924367	-0.0537776	-1.20167	-0.446722	-0.650379		NaN	1	0		NaN	1	0		0.833026	0.48214	1.2037		1.08479	0.0844583	-0.723006
CL	(70:04)	CL	70	4		NaN	NaN	NaN	-6.52157	NaN	NaN		NaN	NaN	NaN	NaN	-5.96668	NaN		-6.15206	-4.17406	-4.38405	-3.63102	-3.06556	-2.80365		1.90058	1.77978	1.45622	0.828268	1.43515	0.841142		NaN	1	0		NaN	1	0		1.02316	0.361059	1.73665		1.24955	0.0562051	-0.677343
CL	(72:10)	CL	72	10		NaN	NaN	NaN	NaN	NaN	NaN		NaN	NaN	NaN	NaN	NaN	NaN		-4.84873	-4.01288	-3.66627	-5.11619	-5.55915	-4.80411		-5.40161	-4.48925	-4.45389	-6.03282	-5.22598	-4.37878		NaN	1	0		NaN	1	0		1.05229	0.364625	-0.983854		0.302978	0.541395	-0.43094
CL	(68:04)	CL	68	4		-4.67425	NaN	NaN	-2.17871	-5.27183	-2.48294		NaN	-4.10837	-6.07431	-4.63192	-2.55512	NaN		-1.5847	-0.206215	-0.268829	0.362628	0.706309	0.936521		3.02211	2.8932	3.02033	1.88045	2.44313	2.05123		NaN	1	0		0.392473	0.649185	1.49782		1.09432	0.358667	1.35507		1.52806	0.0264	-0.853609
CL	(70:09)	CL	70	9		NaN	NaN	NaN	-7.65907	NaN	NaN		NaN	NaN	NaN	NaN	NaN	NaN		-1.42215	-0.734925	-0.852121	-1.64315	-1.84023	-1.45747		-3.27679	-3.45805	-2.83489	-4.93748	-3.41076	-2.96433		NaN	1	0		NaN	1	0		1.13017	0.328828	-0.643885		0.359314	0.496199	-0.580941
CL	(66:02)	CL	66	2		NaN	NaN	NaN	NaN	NaN	NaN		NaN	NaN	NaN	NaN	NaN	NaN		NaN	NaN	NaN	NaN	-7.18172	-9.38631		-3.03801	-3.29832	-2.55599	-4.57426	-3.78341	-3.74613		NaN	1	0		NaN	1	0		NaN	1	0		1.40993	0.036625	-1.07049
CL	(68:02)	CL	68	2		NaN	NaN	NaN	NaN	NaN	NaN		NaN	NaN	NaN	NaN	NaN	NaN		NaN	NaN	NaN	NaN	NaN	NaN		-2.81124	-3.16993	-2.48933	-4.80473	-4.77523	-5.10758		NaN	1	0		NaN	1	0		NaN	1	0		2.62066	0.0252308	-2.07235
CL	(70:02)	CL	70	2		NaN	NaN	NaN	NaN	NaN	NaN		NaN	NaN	NaN	NaN	NaN	NaN		NaN	NaN	NaN	NaN	NaN	NaN		-7.1878	-7.18157	-4.96119	-7.82328	-7.50696	-8.22479		NaN	1	0		NaN	1	0		NaN	1	0		0.717946	0.210986	-1.40816
CL	(72:04)	CL	72	4		NaN	NaN	NaN	NaN	NaN	NaN		NaN	NaN	NaN	NaN	NaN	NaN		NaN	NaN	NaN	NaN	NaN	NaN		-0.920122	-1.00697	-1.28777	-1.68117	-1.35808	-2.32526		NaN	1	0		NaN	1	0		NaN	1	0		0.943003	0.121439	-0.71655
CL	(72:05)	CL	72	5		NaN	NaN	NaN	NaN	NaN	NaN		NaN	NaN	NaN	NaN	NaN	NaN		NaN	NaN	-7.72279	-7.74809	-8.94571	-6.87819		-0.13145	-0.19248	-0.375508	-1.14022	-0.386254	-0.769761		NaN	1	0		NaN	1	0		NaN	1	0		0.910203	0.132274	-0.532267
CL	(74:08)	CL	74	8		NaN	NaN	NaN	NaN	NaN	NaN		NaN	NaN	NaN	NaN	NaN	NaN		NaN	NaN	-9.6068	NaN	NaN	NaN		-2.12814	-1.98602	-1.83605	-2.9322	-2.29007	-2.42672		NaN	1	0		NaN	1	0		NaN	1	0		1.07292	0.0838367	-0.566262
CL	(74:09)	CL	74	9		NaN	NaN	NaN	NaN	NaN	NaN		NaN	NaN	NaN	NaN	NaN	NaN		NaN	NaN	NaN	NaN	NaN	-9.66117		-2.58356	-2.53039	-1.99719	-3.7085	-2.95221	-2.80231		NaN	1	0		NaN	1	0		NaN	1	0		1.04402	0.0913725	-0.783964
CL	(74:10)	CL	74	10		NaN	NaN	NaN	NaN	NaN	NaN		NaN	NaN	NaN	NaN	NaN	NaN		-7.98405	-8.24571	NaN	-9.2144	NaN	NaN		-4.56645	-4.82402	-3.47031	-5.70387	-4.7952	-4.12793		NaN	1	0		NaN	1	0		NaN	1	0		0.403893	0.444823	-0.588741
CL	(74:11)	CL	74	11		NaN	NaN	NaN	-7.55954	NaN	NaN		NaN	NaN	NaN	NaN	NaN	NaN		NaN	NaN	NaN	NaN	NaN	NaN		-8.53225	NaN	-8.10006	NaN	NaN	-6.87017		NaN	1	0		NaN	1	0		NaN	1	0		0	0.984455	1.44598
CL	(76:10)	CL	76	10		NaN	NaN	NaN	NaN	NaN	NaN		NaN	NaN	NaN	NaN	NaN	NaN		-9.3154	NaN	NaN	NaN	NaN	NaN		-8.78664	-7.91816	-5.79214	NaN	-7.38997	-6.73383		NaN	1	0		NaN	1	0		NaN	1	0		0.166214	0.736657	0.437086
LPC	(18:0)	LPC	18	0		-4.98187	NaN	NaN	NaN	-4.89632	NaN		NaN	NaN	NaN	NaN	NaN	NaN		-3.28587	-4.16498	-3.59557	-3.20033	-3.97888	-3.92939		2.01326	1.59283	1.21625	1.22756	1.18492	1.02903		NaN	1	0		NaN	1	0		0.019155	0.986706	-0.020727		0.751492	0.203818	-0.460275
LPC	(18:1)	LPC	18	1		NaN	NaN	NaN	NaN	NaN	NaN		NaN	NaN	NaN	NaN	NaN	NaN		-2.73934	-3.05753	-2.48792	-2.30915	-3.00247	-2.91215		1.28379	1.40684	1.09443	0.504108	0.298985	0.473808		NaN	1	0		NaN	1	0		0.0248291	0.9813	0.0203396		2.59544	0.0234286	-0.836054
LPC	(16:1)	LPC	16	1		NaN	NaN	NaN	NaN	NaN	NaN		NaN	NaN	NaN	NaN	NaN	NaN		-5.50974	-6.60281	-5.36186	-6.43811	-5.46028	-6.43973		-1.06441	-1.14158	-1.50166	-2.04961	-2.48979	-2.0069		NaN	1	0		NaN	1	0		0.2196	0.908201	-0.287905		1.9861	0.0105806	-0.946218
LPC	(20:0)	LPC	20	0		NaN	NaN	NaN	NaN	NaN	NaN		NaN	NaN	NaN	NaN	NaN	NaN		-4.38525	-5.52461	-4.64296	-4.32107	-4.52641	-4.61219		-3.46995	-3.62451	-3.71083	-4.78321	-4.84121	-4.65304		NaN	1	0		NaN	1	0		0.394835	0.811837	0.364378		3.54654	0	-1.15739
LPC	(16:0)	LPC	16	0		NaN	NaN	NaN	NaN	NaN	NaN		NaN	NaN	NaN	NaN	NaN	NaN		-4.90796	NaN	-4.72884	-3.29627	-4.21413	-4.8837		1.44096	1.48859	0.953101	0.740617	0.698858	0.677011		NaN	1	0		NaN	1	0		0.565168	0.630737	0.687031		1.13423	0.0742667	-0.588722
LPC	(14:0)	LPC	14	0		NaN	NaN	NaN	NaN	NaN	NaN		NaN	NaN	NaN	NaN	NaN	NaN		NaN	NaN	NaN	NaN	NaN	NaN		-4.08838	-4.64174	-5.3838	-6.39808	NaN	NaN		NaN	1	0		NaN	1	0		NaN	1	0		0	1	-1.69344
LPC	(15:0)	LPC	15	0		NaN	NaN	NaN	NaN	NaN	NaN		NaN	NaN	NaN	NaN	NaN	NaN		NaN	NaN	NaN	NaN	NaN	NaN		-7.91935	NaN	NaN	NaN	NaN	NaN		NaN	1	0		NaN	1	0		NaN	1	0		NaN	1	0
LPC	(17:0)	LPC	17	0		NaN	NaN	NaN	NaN	NaN	NaN		NaN	NaN	NaN	NaN	NaN	NaN		NaN	NaN	NaN	NaN	NaN	NaN		-3.60541	-4.25495	-4.43614	-4.62505	-5.20886	-5.11452		NaN	1	0		NaN	1	0		NaN	1	0		1.28282	0.0496216	-0.883976
LPC	(17:1)	LPC	17	1		NaN	NaN	NaN	NaN	NaN	NaN		NaN	NaN	NaN	NaN	NaN	NaN		NaN	NaN	NaN	NaN	NaN	NaN		-6.61508	NaN	-5.09166	NaN	NaN	NaN		NaN	1	0		NaN	1	0		NaN	1	0		0	0.973944	NaN
LPC	(18:2)	LPC	18	2		NaN	NaN	NaN	NaN	NaN	NaN		NaN	NaN	NaN	NaN	NaN	NaN		-7.14154	NaN	NaN	NaN	NaN	NaN		-4.05094	-3.88609	-4.83102	-5.34077	NaN	NaN		NaN	1	0		NaN	1	0		NaN	1	0		0	0.97088	-1.08476
LPC	(18:3)	LPC	18	3		NaN	NaN	NaN	NaN	NaN	NaN		NaN	NaN	NaN	NaN	NaN	NaN		NaN	NaN	NaN	NaN	NaN	NaN		-2.48323	-3.65189	-4.97242	-3.30327	-3.46974	-6.06436		NaN	1	0		NaN	1	0		NaN	1	0		0.191935	0.694648	-0.57661
LPC	(18:4)	LPC	18	4		NaN	NaN	NaN	NaN	NaN	NaN		NaN	NaN	NaN	NaN	NaN	NaN		-6.82408	NaN	NaN	NaN	NaN	NaN		-5.16522	-4.89089	-4.47051	-5.72957	NaN	-5.41529		NaN	1	0		NaN	1	0		NaN	1	0		1.1831	0.0655632	-0.730224
LPC	(19:0)	LPC	19	0		NaN	NaN	NaN	NaN	NaN	NaN		NaN	NaN	NaN	NaN	NaN	NaN		NaN	NaN	NaN	NaN	NaN	NaN		-5.16441	-5.72132	-6.16146	-6.17517	-7.55578	-6.83056		NaN	1	0		NaN	1	0		NaN	1	0		1.08463	0.0835876	-1.17144
LPC	(20:3)	LPC	20	3		NaN	NaN	NaN	NaN	NaN	NaN		NaN	NaN	NaN	NaN	NaN	NaN		NaN	NaN	NaN	NaN	-8.67831	NaN		-0.285334	-0.687119	-0.964535	-0.925631	-1.37549	-1.46793		NaN	1	0		NaN	1	0		NaN	1	0		1.10065	0.0798298	-0.61069
LPC	(20:4)	LPC	20	4		NaN	NaN	NaN	NaN	NaN	NaN		NaN	NaN	NaN	NaN	NaN	NaN		NaN	NaN	NaN	NaN	NaN	NaN		-1.13969	-1.08727	-1.49191	-1.81699	-2.09687	-1.85056		NaN	1	0		NaN	1	0		NaN	1	0		1.82432	0.0155556	-0.68185
LPC	(20:5)	LPC	20	5		NaN	NaN	NaN	NaN	NaN	NaN		NaN	NaN	NaN	NaN	NaN	NaN		NaN	NaN	NaN	NaN	NaN	NaN		NaN	NaN	NaN	NaN	NaN	NaN		NaN	1	0		NaN	1	0		NaN	1	0		NaN	1	0
LPC	(21:0)	LPC	21	0		NaN	NaN	NaN	NaN	NaN	NaN		NaN	NaN	NaN	NaN	NaN	NaN		NaN	NaN	NaN	NaN	NaN	NaN		NaN	NaN	NaN	NaN	NaN	NaN		NaN	1	0		NaN	1	0		NaN	1	0		NaN	1	0
LPC	(22:6)	LPC	22	6		NaN	NaN	NaN	NaN	-5.27741	NaN		NaN	NaN	NaN	NaN	NaN	-4.41033		-8.84953	NaN	-8.91261	NaN	-9.05464	NaN		NaN	NaN	-8.35159	NaN	-9.06872	NaN		NaN	1	0		NaN	1	0		NaN	1	0		0	0.981117	-0.717123
LPE	(18:1)	LPE	18	1		NaN	NaN	NaN	NaN	NaN	NaN		NaN	NaN	NaN	NaN	NaN	NaN		-2.42382	-2.67813	-1.87038	-1.9353	-2.55227	-2.48951		-1.29393	-1.22386	-2.11308	-2.8203	-2.81502	-3.40532		NaN	1	0		NaN	1	0		0.00167164	0.996651	-0.00158477		1.76804	0.0151351	-1.46993
LPE	(20:0)	LPE	20	0		NaN	NaN	NaN	NaN	NaN	NaN		NaN	NaN	NaN	NaN	NaN	NaN		-2.55543	-3.09765	-2.59426	-2.63843	-2.67484	-2.87335		-9.07151	NaN	NaN	NaN	NaN	NaN		NaN	1	0		NaN	1	0		0.035111	0.980744	0.0202403		NaN	1	0
LPE	(16:0)	LPE	16	0		NaN	NaN	NaN	NaN	NaN	NaN		NaN	NaN	NaN	NaN	NaN	NaN		-3.61758	-3.57269	-3.0292	-2.8148	-3.28838	-3.96005		-2.22797	-1.9915	-2.91333	-3.75284	-3.46764	-3.68025		NaN	1	0		NaN	1	0		0.0458447	0.994563	0.052084		1.44762	0.0310877	-1.25598
LPE	(20:5)	LPE	20	5		-0.0212185	0.471362	0.163308	-1.4594	-0.310464	-0.249339		0.096242	1.34892	0.487933	0.254757	0.298178	0.653683		-3.18857	-3.18429	-3.09341	-3.01327	-3.27761	-2.88655		-3.73897	-3.1201	-2.95798	-3.54382	-3.44065	-3.20875		0.84114	0.0487647	-0.877551		0.230474	0.679135	-0.24216		0.305438	0.894504	0.0962814		0.178029	0.714711	-0.125387
LPE	(18:0)	LPE	18	0		NaN	NaN	NaN	NaN	NaN	NaN		NaN	NaN	NaN	NaN	NaN	NaN		-2.35251	-2.77633	-2.22155	-2.3912	-2.66259	-2.94201		0.541719	0.142225	-0.0287186	-0.997703	-0.835111	-0.73854		NaN	1	0		NaN	1	0		0.393247	0.804889	-0.215142		1.89889	0.00993939	-1.07553
LPE	(18:2)	LPE	18	2		-2.5721	-2.49553	NaN	NaN	NaN	NaN		NaN	-2.01627	NaN	NaN	NaN	-2.29528		-6.59509	-6.06779	-6.90886	-5.25817	-5.08321	-6.81491		-6.09761	-5.50651	-7.2454	-6.66803	NaN	-6.84397		NaN	1	0		NaN	1	0		0.551542	0.640051	0.80515		0.343807	0.507522	-0.472828
LPE	(18:4)	LPE	18	4		NaN	NaN	NaN	NaN	NaN	NaN		NaN	NaN	NaN	NaN	NaN	NaN		NaN	NaN	NaN	NaN	NaN	NaN		-7.53742	NaN	-7.4265	NaN	NaN	NaN		NaN	1	0		NaN	1	0		NaN	1	0		0	0.977613	NaN
LPI	(18:1)	LPI	18	1		NaN	NaN	NaN	NaN	NaN	NaN		NaN	NaN	NaN	NaN	NaN	NaN		0.23625	-0.742658	-0.117608	-0.0272899	-0.196211	-0.373087		-2.69052	-3.11187	-3.94733	-2.75103	-2.69745	-2.18534		NaN	1	0		NaN	1	0		0.00957531	0.99468	0.00914282		0.726503	0.209882	0.705301
LPI	(20:5)	LPI	20	5		NaN	NaN	NaN	NaN	NaN	NaN		NaN	NaN	NaN	NaN	NaN	NaN		-5.33138	-7.33721	-6.05325	-6.01318	-5.92165	-6.22788		NaN	-10.8831	-11.1996	NaN	-9.85622	NaN		NaN	1	0		NaN	1	0		0.106775	1	0.186378		0	0.987804	1.18514
LPI	(16:0)	LPI	16	0		NaN	NaN	NaN	NaN	NaN	NaN		NaN	NaN	NaN	NaN	NaN	NaN		-0.129959	-0.96836	-0.520681	-0.138338	-0.190299	-0.659935		-7.45294	-8.41709	-8.57733	-9.39859	-8.8252	NaN		NaN	1	0		NaN	1	0		0.285262	0.880748	0.210142		0.901218	0.136576	-0.962774
LPI	(20:4)	LPI	20	4		NaN	NaN	NaN	NaN	NaN	NaN		NaN	NaN	NaN	NaN	NaN	NaN		-3.9814	-5.10854	-4.28853	-4.92706	-4.66962	-5.39369		-6.49758	-6.93789	-4.54875	-6.83648	-5.71019	-4.34333		NaN	1	0		NaN	1	0		0.584822	0.642197	-0.537296		0.130266	0.778425	0.364737
LPI	(20:0)	LPI	20	0		-7.00141	NaN	NaN	-6.35373	NaN	NaN		NaN	-6.16891	NaN	NaN	NaN	NaN		-2.58025	-3.1172	-2.70404	-3.30888	-2.94677	-3.44667		NaN	NaN	-10.2099	-8.6114	NaN	NaN		NaN	1	0		NaN	1	0		0.917092	0.436649	-0.433616		0	1	1.59853
LPI	(18:0)	LPI	18	0		NaN	NaN	NaN	NaN	NaN	NaN		NaN	NaN	NaN	NaN	NaN	NaN		-0.130284	-0.845715	-0.447242	-1.14296	-1.01973	-1.58172		-0.615145	-1.01718	-1.16776	-0.745617	-0.542305	-0.431479		NaN	1	0		NaN	1	0		1.33019	0.22624	-0.773724		0.828103	0.164613	0.360228
LPI	(17:0)	LPI	17	0		NaN	NaN	NaN	NaN	NaN	NaN		NaN	NaN	NaN	NaN	NaN	NaN		-6.79596	-7.52689	NaN	NaN	NaN	NaN		NaN	NaN	NaN	NaN	NaN	NaN		NaN	1	0		NaN	1	0		NaN	1	0		NaN	1	0
LPI	(18:2)	LPI	18	2		NaN	NaN	NaN	NaN	NaN	NaN		NaN	NaN	NaN	NaN	NaN	NaN		NaN	NaN	NaN	NaN	NaN	NaN		-7.61289	-7.48458	-9.36309	-10.0233	-10.1782	-9.17071		NaN	1	0		NaN	1	0		NaN	1	0		1.01809	0.0955472	-1.63719
LPI	(22:6)	LPI	22	6		NaN	NaN	NaN	NaN	NaN	NaN		NaN	NaN	NaN	NaN	NaN	NaN		NaN	NaN	NaN	NaN	NaN	NaN		NaN	-10.6177	NaN	-10.6799	-10.1703	-8.62653		NaN	1	0		NaN	1	0		NaN	1	0		0	0.999223	0.792089
PC	(34:2)	PC	34	2		0.910935	-0.826824	-2.25319	4.9507	3.83544	3.07226		-1.95331	-0.401865	-1.15169	-0.475299	1.27392	-0.165333		8.08663	7.44509	7.58867	7.54317	7.94569	7.66372		8.13423	8.32828	8.36824	8.08657	7.82186	8.12953		1.73597	0.0103333	4.67583		0.911445	0.792727	1.38005		0.0154023	0.99081	0.0107325		1.00748	0.0979259	-0.264267
PC	(32:0)	PC	32	0		0.0167143	-0.868347	-3.31573	1.8355	0.905118	0.705277		-2.587	-1.01395	-0.921358	0.11107	1.89845	0.059952		3.77753	3.2717	3.4564	3.44561	3.6093	3.50539		4.94264	5.16933	5.80514	6.5353	6.45004	6.60198		0.944995	0.0309538	2.53775		1.26548	0.619	2.19726		0.0382689	0.98951	0.0182239		1.41508	0.0384262	1.2234
PC	(34:1)	PC	34	1		3.25285	2.17885	0.0586028	6.41531	5.41796	5.0345		0.959708	2.69717	1.95614	2.36351	4.45444	2.70569		7.14357	6.65696	6.76197	6.68075	7.18676	6.79302		7.71445	8.01237	8.15122	8.01982	8.17838	8.17961		1.39984	0.0161176	3.79249		0.71792	0.60544	1.30354		0.0527837	1	0.032673		0.484761	0.364732	0.166589
PC	(38:2)	PC	38	2		-2.68474	-5.67674	NaN	-0.788354	-2.48289	-2.52077		NaN	-5.66884	-5.6218	NaN	-1.23041	NaN		0.943284	0.0530542	0.235619	0.208648	0.478068	0.382373		4.52105	4.56046	4.42384	4.42689	4.25681	3.941		0.453185	0.295229	2.25007		NaN	1	0		0.0639152	1	-0.0542893		0.775238	0.1896	-0.293552
PC	(38:1)	PC	38	1		NaN	NaN	NaN	-1.43383	-2.49098	-2.95404		NaN	NaN	NaN	NaN	-3.95747	NaN		1.6956	0.472842	0.837701	0.659081	1.17531	0.935406		2.86681	2.96009	2.90527	3.77994	3.29665	3.16958		NaN	1	0		NaN	1	0		0.0680062	1	-0.0787842		0.9577	0.115429	0.504669
PC	(37:1)	PC	37	1		NaN	-4.23464	NaN	-2.99475	-4.25797	-5.59955		NaN	NaN	NaN	NaN	-4.49054	NaN		-0.779347	-1.86821	-1.99681	-1.77641	-1.45797	-1.67473		1.83474	1.73211	1.94384	2.06856	1.86609	2.29083		NaN	1	0		NaN	1	0		0.0742055	1	-0.0882496		0.738734	0.204356	0.238258
PC	(32:1)	PC	32	1		1.41337	-0.448506	-2.77402	5.78143	4.85815	3.91894		-2.39754	-0.257223	-1.22882	0.149895	2.01331	0.388649		7.54209	7.09441	7.06763	6.97438	7.5532	6.96556		8.01472	8.19558	8.40855	8.35629	8.27114	8.57926		1.51623	0.0132308	5.45589		1.18272	0.4325	2.14515		0.101575	1	-0.0703348		0.594607	0.289255	0.195944
PC	(36:2)	PC	36	2		1.74507	0.216238	-3.0838	4.34674	3.21869	2.96425		-2.08508	0.855513	0.0123154	0.512693	2.48532	0.269616		6.87746	6.02639	6.0411	6.14824	6.6877	6.47821		7.32038	7.41118	7.60148	7.01318	7.19057	7.25083		0.990659	0.0283333	3.88406		0.591325	0.664121	1.49496		0.138545	0.971325	0.123063		1.24739	0.0554937	-0.292823
PC	(36:0)	PC	36	0		NaN	NaN	NaN	-5.40034	NaN	NaN		NaN	NaN	NaN	NaN	NaN	-7.72669		-0.830299	-2.11917	-1.67739	-2.07809	-1.43409	-1.66706		-2.92603	-3.66896	-1.52293	-0.626841	-0.998634	-0.663116		NaN	1	0		NaN	1	0		0.159267	0.944671	-0.184122		1.06532	0.0884848	1.94311
PC	(32:2)	PC	32	2		-1.01873	-3.31741	-6.81215	2.79608	1.81719	1.05317		NaN	-6.87193	NaN	-5.96962	-3.29209	-7.61978		7.44745	6.63171	6.93565	6.66088	7.34128	6.55232		6.4206	6.46415	6.67035	6.10754	5.71474	6.55481		1.15967	0.0191667	5.60491		NaN	1	0		0.168937	0.930286	-0.15345		0.615439	0.27957	-0.392673
PC	(37:2)	PC	37	2		NaN	NaN	NaN	NaN	NaN	NaN		NaN	NaN	NaN	NaN	NaN	NaN		0.235911	-1.5316	-0.75737	-1.18798	-0.602236	-1.09989		2.73189	2.60984	2.74958	2.12318	2.31258	2.43952		NaN	1	0		NaN	1	0		0.187556	0.928676	-0.279015		1.51094	0.0277647	-0.405344
PC	(30:1)	PC	30	1		-0.982679	-2.48432	-6.72334	2.5802	2.09554	1.06808		NaN	-5.83877	NaN	NaN	-2.54128	-5.10521		6.26644	5.55395	5.85293	5.273	6.41012	5.30018		5.63739	5.71164	5.86183	5.87538	5.43821	6.15239		1.08423	0.0226909	5.31139		NaN	1	0		0.202829	0.915889	-0.230007		0.137521	0.771218	0.0850377
PC	(40:3)	PC	40	3		NaN	NaN	NaN	-6.84584	NaN	NaN		NaN	NaN	NaN	NaN	NaN	NaN		-3.36598	-4.64803	-4.80003	-4.51982	-4.27978	-4.84778		1.70413	1.78869	1.38753	1.15435	0.867267	0.860467		NaN	1	0		NaN	1	0		0.21252	0.902366	-0.277781		1.8422	0.00964706	-0.666088
PC	(34:4)	PC	34	4		-4.27498	-3.92672	-4.73958	1.5704	0.758485	-0.241421		NaN	-5.28697	-3.89178	NaN	-4.35727	-3.76892		-1.61844	-1.44715	-1.45119	-1.70637	-1.03112	-1.41914		-1.69831	-1.01701	-0.778113	-2.77977	-0.887657	-1.30769		2.37081	0	5.00958		0.23112	0.685753	0.526281		0.21635	0.9096	0.120049		0.30407	0.541629	-0.493894
PC	(36:1)	PC	36	1		2.05422	1.3408	-4.2698	3.58963	2.23804	1.77656		-1.03981	0.816358	1.0419	1.11866	3.20773	1.55381		5.20306	4.21036	4.41168	4.2785	4.52705	4.34298		7.31148	7.38938	7.54772	7.61943	7.50792	7.63172		0.536118	0.24	2.82634		0.855348	0.679	1.68725		0.269419	0.883906	-0.225522		0.92704	0.129552	0.170164
PC	(36:3)	PC	36	3		-1.16438	-1.78646	NaN	1.50569	0.098571	-0.0399557		-3.00818	-2.09853	-2.31101	-2.54963	-1.42474	-2.17684		6.07511	4.92162	5.35398	5.04794	5.29687	5.23797		6.35511	6.56119	6.59114	6.05727	5.8384	6.244		1.3718	0.0148108	1.99686		0.416164	0.636	0.422168		0.276567	0.886944	-0.255973		1.411	0.0372063	-0.455926
PC	(38:3)	PC	38	3		-4.25921	-5.43573	NaN	-0.9462	-4.3085	-4.23698		-6.31315	NaN	-4.82239	-4.73594	-3.89894	-6.61978		0.568636	-0.488829	-0.168594	-0.53127	0.00807548	-0.366861		3.33705	3.11635	3.03701	2.91168	2.96039	3.10308		0.557181	0.222919	1.68358		0.160163	0.746173	0.482882		0.298481	0.885864	-0.267089		0.710861	0.208823	-0.171755
PC	(34:3)	PC	34	3		-5.06852	NaN	NaN	0.13822	-1.11621	-1.66891		NaN	NaN	NaN	NaN	-7.66713	NaN		5.41039	4.43654	4.81058	4.43165	4.77988	4.58638		5.13263	5.05553	5.25666	4.67384	4.52772	4.99843		NaN	1	0		NaN	1	0		0.372722	0.823612	-0.286534		1.09683	0.0802947	-0.414942
PC	(33:0)	PC	33	0		-4.09978	NaN	NaN	-1.94365	-3.70744	-4.51105		NaN	-5.77464	NaN	-5.67006	-3.22418	-5.68567		0.0566862	-0.732192	-0.88248	-1.07611	-0.672447	-0.72277		1.07051	0.975733	1.56338	1.95818	1.94957	2.1198		NaN	1	0		NaN	1	0		0.382122	0.818812	-0.304447		1.41959	0.0372667	0.805977
PC	(33:2)	PC	33	2		-4.45185	NaN	NaN	0.404401	-1.08713	-1.60176		NaN	NaN	NaN	NaN	-4.35727	NaN		4.606	3.6967	3.98971	3.49949	4.21165	3.56814		4.35608	4.40425	4.73151	3.82662	3.74887	4.50302		NaN	1	0		NaN	1	0		0.406789	0.800948	-0.337709		0.748584	0.206496	-0.471115
PC	(35:2)	PC	35	2		-3.3172	-5.52474	NaN	-0.154224	-1.13667	-1.54254		-8.1205	-4.53001	-5.76765	-5.09371	-2.186	-4.04776		4.91634	3.84221	4.40007	3.81838	4.3359	3.86897		5.88936	6.0142	6.13048	5.0852	5.17205	5.76401		0.792353	0.0577143	3.47649		0.798989	0.578	2.36357		0.444834	0.731871	-0.378456		1.11917	0.0763478	-0.670929
PC	(33:1)	PC	33	1		-2.17082	-3.74005	NaN	0.915063	-0.212825	-0.404328		-5.01769	-3.12327	-3.32224	-3.32006	-1.00179	-2.37457		4.67622	3.89019	3.94328	3.49311	4.1883	3.5832		5.96511	6.14874	6.29721	6.20302	6.09887	6.57348		0.981324	0.0278689	3.05474		0.812582	0.632632	1.58893		0.546638	0.6291	-0.415031		0.367826	0.488157	0.154767
PC	(38:6)	PC	38	6		-1.38029	-2.07969	-5.212	1.37345	0.0635428	-0.25672		-3.8351	-2.64535	-2.01732	-3.04278	-1.05119	-3.09398		6.0488	4.69902	5.02843	4.62034	4.74188	4.64825		3.50332	3.64147	3.95706	3.72697	3.74413	4.06212		1.03562	0.0253103	3.28408		0.194489	0.720737	0.436606		0.546711	0.637063	-0.588595		0.342651	0.505968	0.14379
PC	(30:0)	PC	30	0		-4.19406	NaN	NaN	-0.558184	-1.51138	-2.01508		-7.25801	-3.94065	-6.15231	-3.35071	-1.12409	-3.09846		2.67013	2.61646	2.55301	1.51662	2.80033	1.70552		4.01722	4.29033	4.82275	5.1015	5.17747	5.49275		NaN	1	0		1.22696	0.495333	3.25924		0.570539	0.642137	-0.605709		1.33861	0.0416571	0.880471
PC	(40:2)	PC	40	2		NaN	NaN	NaN	NaN	NaN	NaN		NaN	NaN	NaN	NaN	NaN	NaN		-4.62249	-5.61975	-5.35504	-6.05153	-5.48771	-5.5758		2.61893	2.64269	2.52294	2.60479	2.08102	1.98966		NaN	1	0		NaN	1	0		0.631895	0.575403	-0.505919		0.721494	0.210832	-0.369699
PC	(35:1)	PC	35	1		NaN	NaN	NaN	0.574754	NaN	-0.49162		NaN	NaN	NaN	NaN	NaN	NaN		2.31114	1.2912	1.43729	0.94097	1.29029	1.13334		4.29715	3.93331	4.08949	4.01031	4.08967	4.52424		NaN	1	0		NaN	1	0		0.666483	0.538338	-0.558344		0.201872	0.679096	0.101421
PC	(35:0)	PC	35	0		NaN	NaN	NaN	NaN	NaN	NaN		NaN	NaN	NaN	NaN	NaN	NaN		-2.26832	-3.19178	-3.01544	-3.40705	-3.38122	-3.35446		-1.19167	-1.35492	-0.97885	-0.616102	-0.845458	-0.533203		NaN	1	0		NaN	1	0		0.725276	0.532815	-0.555729		1.60963	0.0259048	0.510228
PC	(34:0)	PC	34	0		NaN	NaN	-2.10907	-0.100541	-3.00787	-3.50276		-1.47796	-1.72266	-2.51327	-1.60397	-1.30884	-1.30495		1.73466	0.983234	1.175	0.703898	0.962733	0.881928		1.89422	2.19289	3.03268	3.75033	3.57339	3.88128		NaN	1	0		0.607112	0.64675	0.49871		0.753491	0.52251	-0.448112		1.30604	0.0475616	1.36173
PC	(37:3)	PC	37	3		NaN	-4.02997	NaN	-5.55473	NaN	NaN		-4.57431	-6.46531	-6.19295	NaN	-5.08216	NaN		-1.2408	-2.09047	-1.72416	-2.20494	-2.39542	-2.2192		0.754445	0.41109	0.572275	-0.417533	-0.47741	0.0561433		NaN	1	0		NaN	1	0		0.878643	0.4478	-0.588047		1.72742	0.0168205	-0.85887
PC	(38:5)	PC	38	5		-3.11388	-4.53791	-7.08899	1.65433	0.177948	-0.288109		-7.8795	NaN	-5.08383	-7.19201	-3.18869	-5.50827		4.81734	3.78909	4.02702	3.53496	3.31901	3.51149		3.23865	3.51998	3.94975	4.07641	3.8626	4.30502		1.58675	0.0112727	5.42832		0.241707	0.681521	1.18534		0.887436	0.44841	-0.756001		0.932792	0.129739	0.511883
PC	(31:0)	PC	31	0		-6.12456	NaN	NaN	-1.77329	-4.24424	-4.01262		NaN	NaN	NaN	NaN	-4.03777	-5.93528		0.49561	-0.0691478	0.122074	-0.733772	-0.13398	-0.505086		2.56097	2.68304	2.98822	3.79391	3.4929	3.78447		NaN	1	0		NaN	1	0		1.2468	0.275556	-0.640459		2.2994	0.0164	0.946346
PE	(38:2)	PE	38	2		-1.79409	-0.924015	-3.25416	-2.01852	-2.42213	-2.25715		-1.25632	-0.56095	-1.13303	-3.1782	-2.58143	-0.689887		-0.200231	-0.532061	-0.170336	-0.27257	-0.713833	-0.0814578		2.48472	2.15414	-0.893221	0.42142	0.618342	-0.494436		0.120499	0.769	-0.241848		0.590878	0.644588	-1.16641		0.0877064	1	-0.0550776		0.366975	0.486659	-1.06677
PE	(34:0)	PE	34	0		NaN	-4.42958	NaN	NaN	NaN	NaN		NaN	NaN	NaN	NaN	NaN	NaN		0.62609	-0.145404	0.593194	0.413763	-0.320823	0.245471		NaN	NaN	NaN	NaN	NaN	NaN		NaN	1	0		NaN	1	0		0.295447	0.874116	-0.245157		NaN	1	0
PE	(32:1)	PE	32	1		1.19236	-3.99322	NaN	4.89057	3.21391	3.36118		NaN	NaN	NaN	NaN	NaN	NaN		8.20118	7.72544	8.39717	8.04342	7.92322	7.73102		5.1892	5.21437	5.13782	3.84292	3.05026	3.99277		0.548166	0.236895	5.22231		NaN	1	0		0.381066	0.813255	-0.208712		1.48063	0.0297143	-1.55181
PE	(34:2)	PE	34	2		0.650685	-4.39921	-6.83524	3.93854	1.92515	2.65437		NaN	NaN	NaN	NaN	NaN	NaN		8.63863	7.97666	8.55692	8.35881	8.01174	8.03276		6.11527	5.65373	4.5335	3.5693	3.48813	3.29519		1.03065	0.0267119	6.36727		NaN	1	0		0.447902	0.746945	-0.256303		1.31807	0.0441127	-1.98329
PE	(36:3)	PE	36	3		NaN	NaN	NaN	-0.45478	NaN	NaN		NaN	NaN	NaN	NaN	NaN	NaN		6.22497	5.20742	6.1109	5.68297	5.04142	5.19469		5.24825	4.53353	3.19467	NaN	NaN	NaN		NaN	1	0		NaN	1	0		0.624105	0.59	-0.541406		0	0.925643	NaN
PE	(34:1)	PE	34	1		2.57904	-0.947448	NaN	5.86737	4.26276	4.58455		NaN	-3.89306	-4.81444	-1.92859	-0.00238152	-3.60696		7.94737	7.5713	7.89042	7.71389	7.53858	7.52337		6.52533	6.27021	6.46262	6.23162	6.16601	6.19664		0.619727	0.164438	4.0891		0.898074	0.715077	2.50777		0.682563	0.530258	-0.211085		1.02438	0.0955429	-0.2213
PE	(36:2)	PE	36	2		-0.562694	NaN	NaN	4.06585	0.825348	2.53303		NaN	NaN	NaN	NaN	-1.50054	NaN		7.67861	7.13307	7.80138	7.31105	6.94145	7.21412		7.36638	7.19012	6.7768	6.17472	6.04307	5.83919		NaN	1	0		NaN	1	0		0.703663	0.518828	-0.382148		1.96866	0.01025	-1.09211
PE	(35:1)	PE	35	1		NaN	NaN	NaN	-4.44628	NaN	NaN		NaN	NaN	NaN	NaN	NaN	NaN		1.74492	1.08206	1.39823	0.745357	1.30838	0.825473		0.256908	0.43463	0.917759	0.473354	0.592512	0.774933		NaN	1	0		NaN	1	0		0.796099	0.499745	-0.448669		0.126969	0.777166	0.0771672
PE	(32:0)	PE	32	0		-1.64578	-1.20478	0.184802	-0.482577	-1.3359	-1.69187		-1.29396	-1.38905	-0.782594	-1.16623	-0.533983	-1.14289		2.55217	1.53929	2.02051	2.84984	2.44923	2.94875		-1.04697	-0.829548	-0.531226	-1.01929	-1.05477	-1.14135		0.158521	0.732225	-0.28153		0.301137	0.636242	0.207501		0.922971	0.442667	0.711949		0.680172	0.227228	-0.269223
PE	(38:4)	PE	38	4		NaN	NaN	NaN	NaN	NaN	NaN		NaN	NaN	NaN	NaN	NaN	NaN		-0.563543	-1.08233	-0.678159	-1.15824	-1.60172	-1.25094		5.36504	5.22266	5.71483	4.82225	4.72295	5.59802		NaN	1	0		NaN	1	0		1.26149	0.277846	-0.56229		0.517459	0.347796	-0.386438
PE	(36:1)	PE	36	1		0.811788	-1.30047	NaN	3.27578	1.81383	2.16966		-3.58841	-0.764381	NaN	-0.462693	1.44499	-0.322863		7.07827	6.70424	6.97506	6.65082	6.35241	6.31962		7.571	7.52104	7.23893	7.17162	6.93671	7.05982		0.694301	0.101722	2.6641		0.509308	0.590909	2.39621		1.44631	0.231579	-0.478241		1.36819	0.0390303	-0.387606
PG	(36:3)	PG	36	3		NaN	NaN	NaN	-6.08791	-8.89632	-7.7813		NaN	-8.71324	NaN	NaN	-8.44473	NaN		-1.12232	-0.936418	-1.25214	-1.66157	-1.13083	-1.81874		NaN	NaN	NaN	NaN	NaN	NaN		NaN	1	0		NaN	1	0		0.792849	0.493917	-0.433418		NaN	1	0
PG	(36:4)	PG	36	4		NaN	NaN	NaN	-5.99394	-5.76508	-7.75483		NaN	NaN	NaN	NaN	NaN	NaN		-2.41389	-1.90222	-2.36652	-2.7126	-2.41356	-3.07056		-7.57307	-6.54023	-5.6671	-5.76932	-5.679	-5.23327		NaN	1	0		NaN	1	0		0.936718	0.447314	-0.504695		0.710394	0.207352	1.03293
PG	(36:2)	PG	36	2		-8.32334	NaN	NaN	-2.15354	-2.97349	-3.64592		NaN	NaN	NaN	-8.47741	-4.49054	NaN		-1.27682	-1.37431	-1.30518	-0.911824	-0.667943	-1.00375		NaN	-2.93754	-1.29086	-0.471816	-0.51241	-1.16218		NaN	1	0		NaN	1	0		1.4408	0.22	0.457597		0.489298	0.362356	1.39873
PG	(34:1)	PG	34	1		-8.08233	-7.66224	NaN	-0.863171	-0.978878	-4.34883		NaN	NaN	NaN	NaN	NaN	NaN		NaN	-2.38488	NaN	NaN	NaN	NaN		NaN	NaN	NaN	NaN	NaN	NaN		1.48019	0.0118621	5.80866		NaN	1	0		NaN	1	0		NaN	1	0
PG	(36:0)	PG	36	0		NaN	NaN	NaN	NaN	NaN	NaN		NaN	NaN	NaN	NaN	NaN	NaN		NaN	NaN	NaN	NaN	NaN	NaN		-0.773917	-0.413715	-0.297152	-0.616467	-0.373678	0.00298614		NaN	1	0		NaN	1	0		NaN	1	0		0.289726	0.557909	0.165875
PG	(36:1)	PG	36	1		NaN	NaN	NaN	NaN	NaN	NaN		NaN	NaN	NaN	-5.18279	-3.90336	-5.33967		NaN	NaN	NaN	NaN	NaN	NaN		-0.393526	-0.0851991	0.268007	0.81485	0.903763	0.628998		NaN	1	0		NaN	1	0		NaN	1	0		1.49519	0.0302545	0.852776
PG	(38:1)	PG	38	1		NaN	NaN	NaN	-4.46868	-6.24424	NaN		NaN	NaN	NaN	NaN	NaN	NaN		NaN	NaN	NaN	NaN	NaN	NaN		-2.11303	-1.80381	-2.17477	-2.67114	-2.20545	-1.94302		NaN	1	0		NaN	1	0		NaN	1	0		0.411099	0.442233	-0.242668
PG	(38:2)	PG	38	2		NaN	NaN	NaN	-5.04689	-5.98486	-7.07675		NaN	NaN	NaN	NaN	-6.89454	NaN		NaN	-7.65076	-6.38731	NaN	NaN	NaN		NaN	NaN	NaN	-3.68899	NaN	NaN		NaN	1	0		NaN	1	0		NaN	1	0		NaN	1	0
PG	(42:6)	PG	42	6		NaN	NaN	NaN	NaN	NaN	NaN		NaN	NaN	NaN	NaN	NaN	NaN		NaN	NaN	NaN	NaN	NaN	NaN		NaN	NaN	NaN	NaN	NaN	NaN		NaN	1	0		NaN	1	0		NaN	1	0		NaN	1	0
PI	(38:3)	PI	38	3		-0.340604	-2.13617	-5.95654	2.41719	1.64482	1.12671		-3.50312	-1.29468	-2.22684	-1.86454	0.761061	-0.662677		3.67462	3.2379	3.5248	3.64252	3.44876	3.51895		4.55613	4.69532	5.09115	4.59272	4.87017	5.3439		0.979993	0.0274194	4.54068		0.811774	0.6072	1.75283		0.148339	0.960658	0.0576367		0.220392	0.655208	0.154731
PI	(38:5)	PI	38	5		1.60888	-1.7334	-4.33411	4.85185	4.11597	3.60352		-7.37048	-4.00358	NaN	-4.50587	-0.638758	-2.23484		7.5514	6.72289	7.14324	7.45685	7.05822	7.27362		3.9837	4.09332	4.75159	4.5096	4.7257	4.94712		1.12471	0.0199216	5.67666		0.588061	0.629257	3.22721		0.171234	0.939026	0.123718		0.713158	0.210158	0.451272
PI	(38:4)	PI	38	4		1.46938	0.00933356	-2.28461	4.40162	3.65911	3.15062		-1.45775	0.55238	0.202305	-0.137282	1.60677	0.967596		7.27756	6.69782	6.96918	6.78479	6.63754	6.7689		6.42217	6.46845	7.19624	6.0331	6.07994	6.96792		1.25877	0.0185116	4.00575		0.57756	0.601946	1.04672		0.569445	0.62672	-0.251114		0.35219	0.503319	-0.3353
PI	(36:4)	PI	36	4		1.60726	-1.59185	-4.61451	5.00425	4.26931	3.7413		NaN	-4.59776	NaN	-5.63192	-1.94148	-3.92331		7.44179	6.83665	7.1558	7.60514	7.34395	7.37603		2.44114	2.58677	2.98153	2.67178	2.65437	3.43373		1.11494	0.0191698	5.87132		NaN	1	0		0.644662	0.563273	0.296957		0.33339	0.514128	0.250148
PI	(36:2)	PI	36	2		0.455336	NaN	NaN	3.84348	2.967	2.72495		NaN	-2.46847	NaN	-2.22948	NaN	NaN		6.17047	4.97783	5.59689	6.84889	6.3641	6.81304		6.84613	6.63849	6.89166	6.89194	6.74163	6.91693		NaN	1	0		NaN	1	0		1.16317	0.324429	1.09361		0.237711	0.626792	0.0580721
PI	(36:3)	PI	36	3		0.847497	-2.43419	-4.63969	4.29554	3.2793	3.0815		-6.35112	-4.37338	-5.55405	-3.58259	-0.856554	-4.00507		6.3973	5.8206	6.11651	6.89545	6.52921	6.76234		4.12443	4.16825	4.39478	4.39495	4.37914	4.54694		1.18865	0.0195745	5.62757		0.998771	0.646667	2.61145		1.35552	0.225333	0.61753		0.94699	0.118549	0.211185
PI	(34:1)	PI	34	1		-0.135986	-3.16144	-4.86462	4.32308	3.39208	3.01158		-3.66705	-1.25928	-2.92563	-0.603582	1.5477	-0.482422		6.02494	5.17907	5.51489	6.92561	6.67775	6.83642		6.49793	6.32349	5.98922	6.94246	6.77915	6.64494		1.43403	0.013697	6.29626		1.30236	1	2.77122		1.53734	0.2472	1.24029		1.27809	0.0522667	0.518639
PI	(34:2)	PI	34	2		1.17605	-2.36946	-6.72334	4.8797	4.08042	3.83299		-5.45065	-3.16634	-4.82239	-3.08939	-0.643371	-3.28248		6.46869	5.4965	6.0195	7.55662	7.23656	7.37185		4.27282	4.22558	4.47552	4.85091	4.67723	4.90318		1.03819	0.0257544	6.90329		0.906725	0.747333	2.14138		1.54444	0.256	1.39345		2.02733	0.0113103	0.485799
PI	(35:2)	PI	35	2		-5.81699	NaN	NaN	0.160926	-1.00035	-1.12071		NaN	NaN	NaN	NaN	-5.9853	-7.52024		1.4512	0.716944	1.13461	2.5427	2.46289	2.6269		1.88052	1.88083	1.9867	2.40088	2.34363	2.47063		NaN	1	0		NaN	1	0		1.7639	0.0992727	1.44324		3.1778	0	0.489035
PI	(36:1)	PI	36	1		-0.66318	-2.44191	-5.88254	2.6294	1.58144	1.26638		-1.5078	0.785614	-0.898596	1.35508	3.72647	1.56306		2.76821	2.0434	2.59282	4.02932	3.86065	4.03805		6.53666	6.49671	6.59512	7.13504	7.27335	7.15661		1.10231	0.0211111	4.82162		1.25993	0.52	2.75513		1.81347	0.1092	1.50787		3.28936	0	0.645501
PI	(35:0)	PI	35	0		-5.17544	NaN	-6.00807	NaN	NaN	NaN		-6.6492	NaN	NaN	-6.08509	NaN	NaN		NaN	NaN	NaN	-7.90519	-8.39078	-7.09714		-6.38521	NaN	NaN	-3.88141	-3.7438	-6.27642		NaN	1	0		NaN	1	0		NaN	1	0		0	0.932521	1.75133
PS	(35:1)	PS	35	1		NaN	NaN	NaN	NaN	NaN	NaN		NaN	NaN	NaN	NaN	-5.66713	NaN		4.61249	3.79236	4.40204	4.63116	3.94208	4.21946		3.08296	2.67012	3.0755	2.20004	2.37933	3.00753		NaN	1	0		NaN	1	0		0.00487436	1	-0.00473078		0.633605	0.270041	-0.413893
PS	(38:4)	PS	38	4		-1.61661	-4.46689	NaN	0.401084	-1.40142	-0.650489		NaN	-2.15737	-5.86281	-1.18394	0.430907	-1.29399		0.458507	0.424781	0.48305	0.634439	0.376121	0.4367		-0.376947	0.104607	0.455645	0.00118672	0.5216	0.887986		0.513524	0.254684	2.49148		0.515511	0.604952	3.32775		0.116296	0.997805	0.0269742		0.507447	0.350325	0.409156
PS	(38:6)	PS	38	6		NaN	NaN	NaN	-2.75631	-6.49422	-3.56464		NaN	NaN	NaN	NaN	NaN	NaN		-1.71595	-2.67414	-2.34228	-1.81791	-2.91233	-2.75458		NaN	NaN	NaN	NaN	NaN	NaN		NaN	1	0		NaN	1	0		0.220402	0.913884	-0.250814		NaN	1	0
PS	(36:2)	PS	36	2		0.649772	-5.03931	NaN	3.3123	1.70138	2.46788		NaN	-5.95835	NaN	-5.32766	-2.86192	-3.98834		8.05848	7.23632	7.54367	7.59163	7.41774	7.23071		3.99164	4.07352	4.49856	4.16784	4.19658	4.79188		0.466568	0.290864	4.68862		NaN	1	0		0.295767	0.8796	-0.199462		0.311962	0.531896	0.197527
PS	(32:1)	PS	32	1		NaN	NaN	NaN	0.74455	-0.776886	-0.263264		NaN	NaN	NaN	NaN	NaN	NaN		5.03978	4.33125	4.50503	4.63553	4.50138	4.11687		0.934662	0.884226	2.05054	0.582149	0.267679	1.91245		NaN	1	0		NaN	1	0		0.319159	0.867404	-0.207425		0.227224	0.643902	-0.369052
PS	(35:2)	PS	35	2		NaN	NaN	NaN	NaN	NaN	NaN		NaN	NaN	NaN	NaN	NaN	NaN		4.53415	3.77056	4.02033	4.11827	3.76837	3.79368		1.43614	1.19921	1.38585	1.01362	0.747951	1.90527		NaN	1	0		NaN	1	0		0.340479	0.815965	-0.214908		0.113392	0.807786	-0.118122
PS	(33:1)	PS	33	1		NaN	NaN	NaN	-2.43245	-3.12373	-3.60545		NaN	NaN	NaN	NaN	NaN	NaN		4.83481	3.80219	4.14531	4.33455	3.67083	3.7959		-0.755447	-0.756648	0.133564	-0.474062	-0.753266	0.433014		NaN	1	0		NaN	1	0		0.368207	0.820267	-0.327013		0.156431	0.747982	0.194739
PS	(34:2)	PS	34	2		-0.744879	-5.22928	NaN	2.35244	0.643022	1.38393		NaN	NaN	NaN	NaN	NaN	NaN		7.42561	6.5591	6.81715	6.83389	6.62191	6.41986		1.32988	1.35631	1.99595	1.15408	0.880653	1.96013		0.543975	0.238649	4.44688		NaN	1	0		0.443815	0.724085	-0.308735		0.226907	0.641834	-0.229091
PS	(38:1)	PS	38	1		-2.79693	NaN	NaN	1.25924	-1.17262	0.0379352		NaN	NaN	-6.56735	-3.79091	-3.63004	NaN		3.31512	2.79336	3.21886	3.35211	3.40616	3.24212		0.00618748	0.054295	-1.73455	NaN	NaN	NaN		NaN	1	0		NaN	1	0		0.530716	0.648488	0.224352		0	0.936092	NaN
PS	(38:5)	PS	38	5		-1.21339	NaN	NaN	1.43236	-0.0831507	0.779247		NaN	NaN	NaN	NaN	NaN	NaN		1.64032	1.53984	1.68615	1.63142	1.5042	1.32025		-4.20908	-3.34241	-2.78693	NaN	NaN	-3.93772		NaN	1	0		NaN	1	0		0.570239	0.633459	-0.136817		0	0.928992	-0.491577
PS	(34:1)	PS	34	1		-4.65349	NaN	NaN	1.3431	-1.87395	0.269458		NaN	NaN	NaN	NaN	NaN	NaN		6.55213	5.56247	5.84465	5.66459	5.39715	5.26243		4.42075	4.25954	4.92592	4.1667	3.99706	4.96304		NaN	1	0		NaN	1	0		0.705535	0.526035	-0.545026		0.165967	0.73372	-0.159802
PS	(36:1)	PS	36	1		0.906791	-1.68955	-6.48565	2.58611	1.07515	1.59603		-1.88994	0.763005	-0.921892	1.3245	3.05059	1.25816		6.0373	5.49109	5.75306	5.65602	5.44188	5.26469		6.37656	6.48757	6.67466	6.37046	6.57828	6.9387		0.722223	0.0840563	4.17524		1.20536	0.476	2.56069		0.705739	0.535429	-0.306286		0.237465	0.624315	0.116215
PS	(34:3)	PS	34	3		NaN	NaN	NaN	NaN	NaN	NaN		NaN	NaN	NaN	NaN	NaN	NaN		1.48629	0.734916	0.862634	0.887659	0.400693	0.248214		-4.96181	-5.53521	-5.72478	NaN	-8.09069	NaN		NaN	1	0		NaN	1	0		0.782508	0.496	-0.515757		0	0.942357	-2.68342
PS	(36:0)	PS	36	0		-3.98187	-5.91378	NaN	0.27521	-0.193077	-1.20751		NaN	-3.68349	-4.04611	-3.99763	-1.60823	-3.88024		2.8072	2.14954	2.10241	1.29522	1.25809	0.26744		2.8349	2.86023	3.29534	3.29652	3.04512	3.93813		1.05667	0.0245	4.5727		0.333559	0.667119	0.702767		1.50449	0.218118	-1.4128		0.602945	0.287947	0.429769
PS	(34:0)	PS	34	0		NaN	NaN	NaN	NaN	NaN	NaN		NaN	NaN	NaN	NaN	NaN	NaN		NaN	NaN	NaN	NaN	NaN	NaN		NaN	NaN	NaN	NaN	NaN	NaN		NaN	1	0		NaN	1	0		NaN	1	0		NaN	1	0
PS	(40:1)	PS	40	1		NaN	NaN	NaN	NaN	NaN	NaN		NaN	NaN	NaN	NaN	-5.80914	NaN		NaN	NaN	NaN	NaN	NaN	NaN		1.69773	2.14759	1.10124	0.237305	0.871801	0.913234		NaN	1	0		NaN	1	0		NaN	1	0		1.18372	0.0663256	-0.97474
PS	(40:2)	PS	40	2		NaN	NaN	NaN	NaN	NaN	NaN		NaN	NaN	NaN	-4.34813	-3.56209	NaN		NaN	NaN	NaN	NaN	NaN	NaN		2.43737	2.52823	1.87566	2.17605	2.45193	2.16746		NaN	1	0		NaN	1	0		NaN	1	0		0.0221443	0.958684	-0.0152785
PS	(42:2)	PS	42	2		NaN	NaN	NaN	NaN	NaN	NaN		NaN	NaN	NaN	NaN	NaN	NaN		NaN	NaN	NaN	NaN	NaN	-7.53954		1.40264	1.9095	1.54759	1.09797	1.51967	1.51468		NaN	1	0		NaN	1	0		NaN	1	0		0.517362	0.346278	-0.24247
S	(d44:0)	S	d44	0		NaN	NaN	NaN	NaN	NaN	NaN		NaN	NaN	NaN	NaN	NaN	NaN		-9.28614	NaN	-10.4387	-8.93355	-10.8202	-11.3863		-9.40397	-9.12447	-8.04347	-7.97636	-9.06147	-7.82866		NaN	1	0		NaN	1	0		0.207469	0.907329	-0.517605		0.426994	0.428355	0.568474
S	(d40:2)	S	d40	2		NaN	NaN	NaN	NaN	-9.04071	NaN		NaN	NaN	-8.41535	NaN	NaN	NaN		-8.41325	-8.68907	-10.3276	-9.9812	-9.41964	-9.76262		-6.0644	-5.32668	-6.86331	-8.59242	-7.43493	-8.34759		NaN	1	0		NaN	1	0		0.358307	0.805284	-0.57783		1.60649	0.0253023	-2.04018
S	(d34-OH:1)	S	d34-OH	1		NaN	NaN	NaN	NaN	NaN	NaN		NaN	NaN	NaN	NaN	NaN	NaN		-2.06829	-2.35281	-2.27538	-3.46609	-2.82161	-3.69225		-2.50367	-2.06057	-2.4151	-2.81849	-2.61994	-2.67682		NaN	1	0		NaN	1	0		1.38132	0.23113	-1.09449		1.04084	0.0927379	-0.378639
S	(d30:1)	S	d30	1		NaN	NaN	NaN	NaN	NaN	NaN		NaN	NaN	NaN	NaN	NaN	NaN		-10.7383	NaN	NaN	NaN	NaN	NaN		NaN	NaN	NaN	-12.2952	NaN	NaN		NaN	1	0		NaN	1	0		NaN	1	0		NaN	1	0
S	(d32:1)	S	d32	1		NaN	NaN	NaN	NaN	NaN	NaN		NaN	NaN	NaN	NaN	NaN	NaN		-9.8032	-10.5232	-10.0939	NaN	-10.3766	NaN		-4.90994	-4.44657	-5.48143	-5.99183	-6.47651	-6.05709		NaN	1	0		NaN	1	0		NaN	1	0		1.44538	0.0305517	-1.22916
S	(d33:1)	S	d33	1		NaN	NaN	NaN	NaN	NaN	NaN		NaN	NaN	NaN	NaN	NaN	NaN		NaN	-11.1526	-11.4387	NaN	-9.85917	NaN		-9.31606	-8.433	-9.27903	NaN	NaN	-10.3723		NaN	1	0		NaN	1	0		NaN	1	0		0	0.939583	-1.36298
S	(d34:1)	S	d34	1		NaN	NaN	NaN	NaN	NaN	NaN		NaN	NaN	NaN	NaN	-7.85977	NaN		-6.26101	NaN	NaN	-6.78051	NaN	-7.7087		-1.37588	-0.559632	-1.25882	-2.31547	-2.36632	-2.07667		NaN	1	0		NaN	1	0		NaN	1	0		1.49663	0.0285185	-1.18805
S	(d34:2)	S	d34	2		NaN	NaN	NaN	NaN	NaN	NaN		NaN	NaN	NaN	NaN	NaN	NaN		NaN	NaN	NaN	-7.7119	NaN	NaN		-3.83682	-2.99827	-3.13158	-7.91317	-7.63697	-4.24401		NaN	1	0		NaN	1	0		NaN	1	0		0.988621	0.104917	-3.27583
S	(d36:1)	S	d36	1		NaN	NaN	NaN	NaN	NaN	NaN		NaN	NaN	NaN	NaN	NaN	NaN		-10.6462	-10.3712	NaN	NaN	NaN	-9.23947		-6.57201	-6.77018	NaN	NaN	NaN	NaN		NaN	1	0		NaN	1	0		NaN	1	0		0	0.952659	NaN
S	(d36-OH:1)	S	d36-OH	1		NaN	NaN	NaN	NaN	NaN	NaN		NaN	NaN	NaN	NaN	NaN	NaN		NaN	NaN	NaN	NaN	NaN	NaN		NaN	NaN	NaN	NaN	NaN	NaN		NaN	1	0		NaN	1	0		NaN	1	0		NaN	1	0
S	(d36-OH:2)	S	d36-OH	2		NaN	NaN	NaN	NaN	NaN	NaN		NaN	NaN	NaN	NaN	-7.20769	NaN		NaN	NaN	NaN	NaN	NaN	NaN		1.28729	1.77093	1.19685	0.468852	0.639667	0.529281		NaN	1	0		NaN	1	0		NaN	1	0		1.50048	0.0290566	-0.872425
S	(d38:0)	S	d38	0		NaN	NaN	NaN	NaN	NaN	NaN		NaN	NaN	NaN	NaN	NaN	NaN		NaN	NaN	NaN	NaN	NaN	NaN		NaN	-9.91257	NaN	NaN	-9.09809	-8.17313		NaN	1	0		NaN	1	0		NaN	1	0		0	0.960016	1.27697
S	(d40:1)	S	d40	1		NaN	NaN	NaN	NaN	NaN	NaN		NaN	NaN	NaN	NaN	NaN	NaN		NaN	NaN	NaN	NaN	NaN	NaN		-6.43692	-5.55176	-6.38563	-9.99806	-8.05246	-7.24751		NaN	1	0		NaN	1	0		NaN	1	0		1.03304	0.0942308	-2.30791
S	(d41:1)	S	d41	1		NaN	NaN	NaN	NaN	NaN	NaN		NaN	NaN	NaN	NaN	NaN	NaN		NaN	NaN	NaN	NaN	NaN	NaN		-8.55723	-7.38966	NaN	NaN	-9.02223	NaN		NaN	1	0		NaN	1	0		NaN	1	0		0	0.956346	-1.04879
S	(d42:0)	S	d42	0		NaN	NaN	NaN	NaN	NaN	NaN		NaN	NaN	NaN	-8.30749	NaN	NaN		NaN	NaN	NaN	NaN	NaN	NaN		-8.92341	-8.38063	-8.58741	-10.546	-9.48739	-9.44635		NaN	1	0		NaN	1	0		NaN	1	0		1.20378	0.0623529	-1.19611
S	(d42:1)	S	d42	1		NaN	NaN	NaN	NaN	NaN	NaN		NaN	NaN	NaN	NaN	NaN	NaN		-9.3095	NaN	NaN	NaN	-8.19102	-8.45413		-4.79436	-4.20913	-4.63017	-9.20956	-8.21187	-6.27512		NaN	1	0		NaN	1	0		NaN	1	0		1.25991	0.0555325	-3.3543
S	(d42:2)	S	d42	2		NaN	-8.49874	NaN	NaN	NaN	NaN		NaN	NaN	NaN	-7.89245	-7.04263	-8.25721		-6.70601	NaN	NaN	-8.38552	-6.32704	NaN		-2.70066	-1.8578	-2.2909	-4.17583	-3.74488	-2.7336		NaN	1	0		NaN	1	0		NaN	1	0		1.11147	0.0781935	-1.26832
S	(d44-OH:2)	S	d44-OH	2		NaN	NaN	NaN	NaN	NaN	NaN		NaN	NaN	NaN	NaN	NaN	NaN		NaN	NaN	NaN	NaN	NaN	NaN		-8.58052	-8.08204	-7.96693	-7.54033	-6.75554	-6.72583		NaN	1	0		NaN	1	0		NaN	1	0		1.59465	0.0247273	1.2026
SM	(40:0)	SM	40	0		NaN	NaN	NaN	NaN	NaN	NaN		NaN	NaN	NaN	NaN	NaN	NaN		-0.96967	-1.06841	-0.96861	-1.19489	-0.864314	-0.91279		-2.93376	-3.12926	-1.6996	-2.31213	-2.50219	-2.33596		NaN	1	0		NaN	1	0		0.0347231	0.97646	0.0115669		0.158533	0.745037	0.204112
SM	(40:1)	SM	40	1		1.17823	-0.0111909	-4.51797	1.4683	0.427324	0.521045		-1.27444	-0.617838	-0.118889	-0.263699	2.38878	-0.417306		4.04044	3.59448	3.77318	3.64604	3.85147	3.86065		3.62307	3.64341	3.92518	3.32484	2.95543	3.19161		0.416337	0.316706	1.92253		0.514212	0.59386	1.23965		0.0376376	0.985503	-0.0166486		1.76186	0.0147368	-0.573262
SM	(44:1)	SM	44	1		NaN	NaN	NaN	NaN	NaN	-5.95122		NaN	NaN	NaN	NaN	NaN	NaN		-7.51652	-6.74427	-6.48541	-7.89248	-5.93395	-7.1985		-2.14767	-2.10462	-1.28243	-3.15626	-3.47139	-2.12168		NaN	1	0		NaN	1	0		0.0479587	0.993571	-0.0929106		0.97821	0.108218	-1.07154
SM	(38:1)	SM	38	1		NaN	NaN	NaN	2.22632	NaN	1.50637		NaN	NaN	NaN	NaN	NaN	NaN		5.13036	4.56076	4.90414	5.00739	4.63645	5.06726		1.12373	1.41305	0.786855	0.557831	0.527875	0.0104362		NaN	1	0		NaN	1	0		0.0626818	1	0.0386136		1.36732	0.0384478	-0.742495
SM	(34:0-OH)	SM	34	0	OH	NaN	NaN	NaN	NaN	NaN	NaN		NaN	NaN	NaN	NaN	NaN	NaN		-3.76081	-3.52324	-4.56192	-3.37941	-4.722	-3.33613		-2.46118	-2.69675	-2.48711	-3.16703	-3.69328	-3.04772		NaN	1	0		NaN	1	0		0.0866914	1	0.136144		1.31178	0.0467222	-0.754328
SM	(42:2)	SM	42	2		1.97353	0.952762	NaN	2.04285	1.33564	1.30715		-1.23842	0.200153	0.715138	0.676933	3.2044	0.336286		4.91645	4.30364	4.43536	4.42973	4.71136	4.6764		6.1341	6.0709	6.26681	5.74026	5.32256	5.50731		0.0544072	0.862553	0.0987376		0.612787	0.652903	1.51358		0.090918	1	0.0540166		1.70387	0.0191	-0.633894
SM	(42:1)	SM	42	1		1.28281	-0.0111909	NaN	1.00647	-0.13145	0.0382902		-2.26479	-0.316987	-0.822391	-0.208576	2.43676	-1.51499		2.45726	2.4253	2.61459	2.12104	2.65022	2.47089		4.60269	4.42426	4.67268	3.3978	3.47179	3.60437		0.151095	0.727033	-0.331376		0.431758	0.63288	1.37245		0.18736	0.922443	-0.0849965		3.35895	0	-1.07522
SM	(36:1)	SM	36	1		1.4244	-2.75151	NaN	2.95346	1.81243	2.57908		NaN	-0.420914	-0.714445	-0.550003	2.09415	-2.72669		6.66144	5.98513	6.38436	6.82334	6.07698	6.75549		5.14124	5.14421	4.66006	3.75951	3.57456	3.53835		0.430227	0.308667	3.11188		0.0397271	0.935	0.173496		0.269105	0.877844	0.20829		2.19527	0.0149091	-1.3577
SM	(41:1)	SM	41	1		-2.73292	-4.07728	NaN	-1.46699	-4.78084	-2.44475		NaN	NaN	NaN	NaN	-0.138997	NaN		1.23084	0.991789	1.30629	1.11335	1.28104	1.49658		1.89933	1.78042	1.59406	0.781879	0.672413	0.783694		0.155703	0.725111	0.507573		NaN	1	0		0.341315	0.82955	0.120682		2.5195	0.0218667	-1.01194
SM	(37:1)	SM	37	1		NaN	NaN	NaN	NaN	NaN	NaN		NaN	-2.05264	NaN	NaN	NaN	NaN		0.256622	-0.716958	-0.608037	-0.0321069	-0.296302	0.327892		-2.78134	-2.50331	-2.57744	-3.27191	-3.49737	-3.20767		NaN	1	0		NaN	1	0		0.411621	0.797011	0.355952		2.36092	0.0182222	-0.704952
SM	(44:2)	SM	44	2		NaN	-2.87983	NaN	NaN	NaN	NaN		NaN	NaN	-3.93853	NaN	NaN	NaN		-1.66718	-1.85956	-1.97986	-2.28299	-1.7994	-1.9618		1.54046	1.30729	1.5365	0.763951	0.588193	0.75819		NaN	1	0		NaN	1	0		0.446447	0.738826	-0.179199		2.7167	0.041	-0.757971
SM	(40:2)	SM	40	2		0.48138	NaN	NaN	1.40054	-0.456738	-0.0239385		NaN	NaN	NaN	NaN	1.13674	NaN		3.74727	3.33807	3.39405	3.75901	3.51217	3.7111		3.20863	3.28444	2.96024	2.86506	2.6464	2.40545		NaN	1	0		NaN	1	0		0.473478	0.732318	0.167631		1.39417	0.0396308	-0.512132
SM	(38:2)	SM	38	2		NaN	NaN	NaN	-0.537168	NaN	NaN		NaN	NaN	NaN	NaN	NaN	NaN		2.19173	1.29991	1.61191	2.52744	1.61119	2.44884		NaN	NaN	NaN	NaN	NaN	NaN		NaN	1	0		NaN	1	0		0.557262	0.641818	0.494639		NaN	1	0
SM	(32:1)	SM	32	1		NaN	NaN	-4.29358	0.70425	0.806676	-0.320349		NaN	1.44874	NaN	NaN	2.10271	NaN		3.80371	1.25302	2.17964	4.05503	3.05304	4.1504		5.787	5.64317	5.61726	4.79563	4.32052	4.93477		NaN	1	0		NaN	1	0		0.683883	0.53718	1.3407		1.58968	0.0241778	-0.998837
SM	(36:0)	SM	36	0		NaN	NaN	NaN	-2.2114	NaN	-3.14387		NaN	NaN	NaN	NaN	-3.24366	NaN		0.824987	0.443281	0.385619	0.685742	0.73507	1.1111		-1.21567	-1.85754	-1.41952	-2.2336	-1.66445	-3.06184		NaN	1	0		NaN	1	0		0.692403	0.540949	0.292676		0.772158	0.189099	-0.822383
SM	(32:0)	SM	32	0		-5.13891	NaN	NaN	NaN	-5.71121	NaN		NaN	-3.11085	NaN	NaN	-4.24086	NaN		-3.2116	NaN	-4.31683	-1.99095	NaN	-2.0456		1.43905	1.24561	1.7791	1.34494	0.700978	1.84467		NaN	1	0		NaN	1	0		0.711308	0.539491	1.74594		0.194174	0.692957	-0.191057
SM	(40:0-OH)	SM	40	0	OH	NaN	NaN	NaN	NaN	NaN	NaN		NaN	NaN	NaN	NaN	NaN	NaN		-3.6693	-3.8698	-4.13307	-3.37819	-3.80166	-3.60589		NaN	NaN	NaN	NaN	NaN	NaN		NaN	1	0		NaN	1	0		0.745211	0.523	0.295479		NaN	1	0
SM	(34:0)	SM	34	0		NaN	NaN	NaN	NaN	NaN	NaN		NaN	NaN	NaN	NaN	NaN	NaN		2.62286	2.30915	2.38057	2.75209	2.48305	2.93737		3.37196	3.35142	4.13284	3.36694	2.93877	3.84164		NaN	1	0		NaN	1	0		0.79669	0.510609	0.286641		0.256554	0.60722	-0.23629
SM	(39:1)	SM	39	1		NaN	NaN	NaN	-3.88598	-5.74174	NaN		NaN	NaN	NaN	NaN	-3.4773	NaN		0.485192	0.260743	-0.441598	1.11203	0.28758	1.06029		-4.11886	-6.12716	-4.68818	-5.07832	-4.99759	-6.08353		NaN	1	0		NaN	1	0		0.86541	0.450571	0.718523		0.226219	0.642272	-0.408415
SM	(34:1)	SM	34	1		3.45845	1.97467	-1.19978	5.58675	4.89751	4.50869		2.49458	4.30312	3.51248	3.79485	5.65107	3.87987		7.6763	6.94855	7.11963	7.78146	7.63639	7.87884		7.72102	7.89236	8.03398	7.16856	6.96051	7.32195		0.942418	0.0304848	3.58654		0.554937	0.5926	1.0052		0.878183	0.436878	0.517403		2.18728	0.0136667	-0.732115
SM	(38:0)	SM	38	0		NaN	NaN	NaN	-3.13372	NaN	NaN		-3.51654	NaN	-2.17122	-3.26309	-3.6337	NaN		-0.211449	-0.288664	-0.406592	-0.0508859	-0.118097	0.135461		-3.26694	-2.32043	NaN	NaN	NaN	NaN		NaN	1	0		0.276063	0.64487	-0.604517		1.3854	0.241636	0.291061		0	0.949	NaN
SM	(33:1)	SM	33	1		NaN	NaN	NaN	0.382666	0.154305	-1.04108		NaN	NaN	NaN	NaN	0.198608	NaN		1.13246	0.523485	0.81832	1.41793	1.36383	1.83956		4.24027	4.11919	4.38039	3.56001	3.14431	3.85378		NaN	1	0		NaN	1	0		1.4244	0.213905	0.715686		1.23808	0.0560976	-0.727248
SM	(36:2)	SM	36	2		-0.742822	-0.333478	-1.26636	-0.191349	-0.116524	-0.94958		-0.27644	0.0771136	-0.131795	0.134536	0.709543	-0.591873		-0.487019	-0.46652	-0.696605	0.444638	0.0322169	0.600164		2.21361	2.2861	2.16714	0.66539	0.725272	1.07194		0.404516	0.330186	0.361736		0.179128	0.725873	0.194443		1.69826	0.156308	0.909054		2.27889	0.015619	-1.40142
SM	(34:2-OH)	SM	34	2	OH	NaN	NaN	NaN	-3.03096	-3.34906	-5.45404		NaN	NaN	NaN	NaN	NaN	NaN		-3.08406	-3.96463	-3.661	-0.113672	-1.54102	-0.247594		-2.72438	-2.55725	-2.3287	-2.60749	-3.05915	-2.08613		NaN	1	0		NaN	1	0		2.01475	0.0591111	2.9358		0.0521365	0.896068	-0.0474813
SM	(30:0)	SM	30	0		NaN	NaN	NaN	NaN	NaN	NaN		NaN	NaN	NaN	NaN	NaN	NaN		NaN	NaN	NaN	NaN	NaN	NaN		NaN	-5.40691	-5.96419	NaN	NaN	NaN		NaN	1	0		NaN	1	0		NaN	1	0		0	0.967315	NaN
SM	(30:1)	SM	30	1		NaN	NaN	NaN	NaN	NaN	NaN		NaN	NaN	NaN	NaN	NaN	NaN		NaN	NaN	NaN	-1.84881	-4.47062	-1.60552		0.177522	-0.196445	-0.537699	-0.29149	-1.27674	-1.14781		NaN	1	0		NaN	1	0		NaN	1	0		0.868647	0.149267	-0.719806
SM	(33:0)	SM	33	0		NaN	NaN	NaN	-6.85762	NaN	NaN		NaN	NaN	NaN	NaN	NaN	NaN		-4.01492	NaN	NaN	-3.04457	-3.67206	-3.3131		-1.72467	-2.04778	-1.56421	-1.79188	-2.01226	-1.75987		NaN	1	0		NaN	1	0		NaN	1	0		0.172576	0.726509	-0.0757823
SM	(34:1-OH)	SM	34	1	OH	NaN	NaN	NaN	NaN	NaN	NaN		NaN	NaN	NaN	NaN	NaN	NaN		NaN	NaN	NaN	NaN	NaN	NaN		NaN	NaN	NaN	NaN	NaN	NaN		NaN	1	0		NaN	1	0		NaN	1	0		NaN	1	0
SM	(35:2)	SM	35	2		NaN	NaN	NaN	NaN	NaN	NaN		NaN	NaN	NaN	NaN	NaN	NaN		NaN	NaN	NaN	NaN	NaN	NaN		-0.125295	-0.288901	-0.0955638	-1.63126	-1.60817	-0.930694		NaN	1	0		NaN	1	0		NaN	1	0		1.56415	0.0257872	-1.22012
SM	(42:0)	SM	42	0		NaN	NaN	NaN	NaN	NaN	NaN		NaN	NaN	NaN	NaN	NaN	NaN		NaN	NaN	-7.36657	-7.18466	-6.92746	NaN		NaN	NaN	-3.79615	NaN	NaN	-4.20566		NaN	1	0		NaN	1	0		NaN	1	0		0	0.920362	-0.409508
TG	(53:3)	TG	53	3		1.73435	2.16589	1.83331	0.0205096	0.71646	0.899615		1.85156	2.55579	1.94893	2.09215	2.23028	2.19669		-1.39459	-1.32764	-1.85669	-1.80126	-1.31792	-1.53753		0.704264	0.293672	0.320866	0.995509	0.414773	-0.294113		1.67814	0.00729412	-1.36565		0.0809535	0.867116	0.0542758		0.0405298	0.991815	-0.0259298		0.056831	0.889787	-0.0675442
TG	(49:1)	TG	49	1		2.55903	3.10263	3.1882	1.22867	1.82315	2.10544		3.12389	3.74006	2.90286	3.05318	3.12013	3.18576		-0.276428	-0.252484	-0.81498	-0.619931	-0.179836	-0.648355		0.468008	-0.035243	0.508833	1.09523	0.560409	0.320907		1.66093	0.0062	-1.23087		0.191603	0.711377	-0.135909		0.0499702	0.998243	-0.0347436		0.520826	0.345538	0.344982
TG	(45:0)	TG	45	0		-0.860557	-0.219299	-1.58853	-1.41304	-0.778122	-0.580717		-0.626466	-0.113632	0.204262	-0.250095	-0.489706	-0.963099		-4.12073	-4.30104	-4.80061	-5.048	-4.28371	-4.05503		-3.80866	-3.51796	-3.64413	-3.32343	-3.6574	-4.33199		0.0243658	0.922147	-0.0344967		0.534159	0.597756	-0.389021		0.051505	1	-0.0547868		0.129243	0.776054	-0.114028
TG	(54:5)	TG	54	5		7.00862	7.45949	7.34358	5.74769	6.70563	6.49703		7.35545	7.60922	7.17836	7.72442	7.61236	7.33299		3.77616	3.84148	3.78972	3.6879	4.01379	3.64841		3.4842	3.39712	3.94457	4.06246	3.68025	3.79301		1.1974	0.02	-0.953782		0.440853	0.626367	0.175584		0.0530093	1	-0.0190902		0.495205	0.359826	0.236608
TG	(56:3)	TG	56	3		4.43025	4.58744	4.89349	3.06642	3.71661	3.78608		4.63629	4.86692	4.69309	4.58261	4.97303	4.89965		1.16792	1.08162	0.580293	0.884835	0.848962	1.00094		1.42474	1.60909	1.69933	2.04885	1.53804	1.33717		1.67274	0.00688889	-1.11402		0.240743	0.673778	0.0863285		0.055224	1	-0.0316994		0.0969073	0.833269	0.0636352
TG	(47:0)	TG	47	0		0.936191	1.50176	1.30547	-0.413043	0.304403	0.144394		1.27532	1.87032	1.17811	1.49584	1.99302	1.416		-2.01931	-2.26181	-2.49792	-2.22771	-1.98051	-2.4655		-2.45075	-3.11943	-2.24319	-2.09502	-2.47609	-2.49503		1.90473	0	-1.23589		0.275128	0.636229	0.193704		0.0619679	1	0.0351074		0.335624	0.513989	0.249078
TG	(52:4)	TG	52	4		5.70704	6.17312	6.0297	4.38228	5.34524	5.16312		6.00607	6.28401	5.90888	6.45957	6.29778	6.0246		2.58781	2.6018	2.534	2.4543	2.75857	2.44206		2.78724	2.61113	2.8655	3.13006	2.68041	2.65429		1.23603	0.0180909	-1.0064		0.499641	0.596178	0.194329		0.0720748	1	-0.0228967		0.140552	0.769717	0.066964
TG	(50:0)	TG	50	0		4.04353	4.24412	4.48638	2.87506	3.40077	3.36493		4.25958	4.36269	4.14898	4.13141	4.55233	4.45658		0.692228	0.677628	-0.155683	0.191345	0.487039	0.743532		-0.0799719	0.2047	0.862358	0.778469	0.28123	0.556805		2.0196	0	-1.04442		0.345902	0.662414	0.123027		0.0741546	1	0.0692475		0.258176	0.604925	0.209806
TG	(54:2)	TG	54	2		7.53655	7.59535	7.95386	6.38273	6.88263	6.84199		7.60624	7.91904	7.90736	7.78149	8.04378	8.0023		4.36323	4.20272	3.7475	4.11274	3.99189	4.35051		4.10249	4.20642	4.53831	4.78764	4.28208	4.30635		2.02083	0	-0.992801		0.427362	0.622902	0.131641		0.0770016	1	0.047233		0.344947	0.50977	0.176282
TG	(57:5)	TG	57	5		0.875219	1.47669	1.13334	-0.661811	0.43758	0.281198		1.15456	1.20227	0.704632	1.30896	1.10106	0.584443		-2.7289	-2.47455	-2.47047	-2.41617	-2.02737	-3.01829		-2.89904	-2.82407	-2.2659	-2.47151	-2.96383	-2.69086		1.22164	0.0176889	-1.14276		0.0278932	0.94764	-0.0223341		0.0793286	1	0.0706962		0.0644469	0.888207	-0.0457307
TG	(52:2)	TG	52	2		8.55223	9.18666	9.18676	7.53128	7.9026	8.18568		8.95325	9.28826	8.86619	9.10335	9.17656	9.53283		5.45976	5.64618	5.12416	5.24391	5.44108	5.4255		5.53765	5.36313	5.73535	5.97601	5.70684	5.41931		1.73917	0.0112727	-1.10203		0.564741	0.605895	0.235016		0.0826233	1	-0.0398706		0.325231	0.514199	0.155345
TG	(52:0)	TG	52	0		3.22213	3.17863	3.31111	1.90279	2.16225	2.50276		3.37162	3.56122	3.28965	3.48914	3.60931	3.69262		-0.368856	-0.218064	-0.528231	-0.26036	-0.106768	-0.588565		-0.4537	-0.490076	-0.562669	-0.201252	-0.588388	-0.39057		1.65712	0.00590476	-1.04802		0.86432	0.749143	0.189527		0.11337	0.997261	0.0531526		0.360297	0.497133	0.108745
TG	(55:1)	TG	55	1		0.789101	1.08232	1.45723	-0.536428	0.242377	0.408344		0.813723	1.32648	1.02303	0.839295	1.25818	1.27709		-2.61764	-2.78614	-2.94003	-3.26286	-2.90729	-2.44847		-2.92951	-2.3568	-2.01387	-1.55714	-2.0831	-1.95035		1.34568	0.0144211	-1.07145		0.124939	0.787333	0.0704449		0.127837	0.984736	-0.0916058		0.805294	0.174551	0.569863
TG	(56:8)	TG	56	8		3.52356	3.89043	3.92743	2.31255	3.20408	2.96542		3.79821	4.09239	3.78814	4.2666	4.13837	3.98477		0.301673	0.42473	0.368764	0.245487	0.537939	0.16149		0.715953	0.67915	0.893368	1.84491	1.21437	0.782633		1.29023	0.0168	-0.953121		0.846248	0.652	0.236998		0.148777	0.966089	-0.0500839		0.634682	0.270411	0.517813
TG	(50:2)	TG	50	2		6.1755	6.53275	6.60875	4.95997	5.66363	5.66615		6.56416	6.96998	6.52271	6.75342	6.83305	6.81433		3.45207	3.53545	3.06999	3.4119	3.66614	3.22345		4.62644	4.47344	4.40181	5.35557	4.86282	4.29652		1.5162	0.0127407	-1.00908		0.29472	0.631	0.11465		0.158403	0.940897	0.0813248		0.414378	0.437848	0.337736
TG	(48:0)	TG	48	0		4.21926	5.01025	4.93323	3.34078	3.68413	3.91321		4.66262	5.19121	4.41025	4.97987	4.99341	5.17631		1.13077	1.20192	0.839736	0.919871	1.35626	1.12262		0.514351	0.669616	1.28286	1.30533	0.993175	1.12565		1.52489	0.0143333	-1.07488		0.484886	0.602348	0.29517		0.169594	0.935739	0.0754446		0.513202	0.347522	0.319108
TG	(52:1)	TG	52	1		7.11785	7.17257	7.53431	5.86272	6.29956	6.39348		7.35983	7.49242	7.42712	7.25676	7.49412	7.51528		3.84041	3.91951	3.32445	3.57219	3.49889	3.72774		3.50054	3.81598	4.11192	4.27075	3.76076	3.94011		2.13151	0	-1.08966		0.0155913	0.949	-0.00440407		0.173948	0.937086	-0.0951851		0.320114	0.522771	0.181061
TG	(54:1)	TG	54	1		5.02932	5.02025	5.11056	3.62462	4.02827	4.40302		5.17333	5.46463	5.09425	5.42943	5.36283	5.43632		1.51424	1.68617	1.30358	1.66749	1.78066	1.35618		1.39748	1.44527	1.61322	1.83792	1.32862	1.7033		1.37549	0.0152222	-1.03474		0.556684	0.607795	0.165459		0.233102	0.91203	0.100113		0.325801	0.516337	0.137957
TG	(54:6)	TG	54	6		5.904	6.38321	6.18353	4.46421	5.56539	5.28239		6.19208	6.64724	6.15026	6.49719	6.54972	6.74431		2.75773	2.8493	2.57447	2.61469	2.66265	2.73213		2.54779	2.53372	2.85966	3.41952	3.04758	2.9114		1.15914	0.0187755	-1.05291		0.636588	0.634897	0.267211		0.248194	0.894256	-0.057347		1.16655	0.0706818	0.479116
TG	(52:3)	TG	52	3		6.89188	7.26374	7.26613	5.64275	6.28804	6.36037		7.25925	7.69679	7.20712	7.45414	7.54197	7.45516		4.04316	4.18771	3.63883	3.82664	4.03569	3.6101		4.53813	4.43404	4.54079	5.11686	4.62159	4.37665		1.58211	0.0107826	-1.04353		0.220774	0.685867	0.0960353		0.254641	0.881121	-0.13242		0.342262	0.503935	0.200711
TG	(51:2)	TG	51	2		2.60437	3.06097	2.73725	0.977553	1.72455	1.78469		2.80468	3.39703	2.76008	3.07948	2.94367	3.07654		-0.353609	-0.548434	-1.0171	-0.727286	-0.223876	-0.490425		1.4584	1.00678	0.947995	1.91485	1.40176	0.63681		1.68193	0.00775	-1.30527		0.0728616	0.869747	0.0459672		0.256643	0.884489	0.159185		0.161579	0.741637	0.180082
TG	(48:1)	TG	48	1		5.07826	5.40547	5.53588	3.97231	4.71446	4.58446		5.56056	5.82114	5.56489	5.72832	5.78006	5.68178		2.33344	2.48868	2.03254	2.42446	2.63698	2.16813		3.27438	3.16323	3.19318	4.2251	3.79989	3.23165		1.44046	0.014125	-0.916128		0.346349	0.674035	0.0811876		0.261462	0.882369	0.124969		0.701196	0.212839	0.54195
TG	(49:3)	TG	49	3		0.959961	1.70005	1.11539	-0.473771	0.507807	0.452943		1.28792	1.91301	1.22116	1.59103	1.8343	1.59593		-2.00252	-1.73824	-2.23152	-2.0631	-1.74432	-1.79378		-0.488184	-0.67096	-0.898863	0.0162836	-0.702836	-1.08077		1.26353	0.0189524	-1.09614		0.330142	0.659867	0.199724		0.28411	0.877516	0.123694		0.0974497	0.835451	0.0968955
TG	(54:3)	TG	54	3		9.6729	10.0465	10.0708	8.38348	8.73268	9.02435		9.77716	10.1467	9.69764	10.1463	10.0286	10.3586		6.14736	6.28006	5.99343	6.07228	6.38741	6.23227		5.85168	6.05267	6.23161	6.47311	6.21725	6.20849		2.10327	0	-1.21659		0.811354	0.578286	0.303996		0.297858	0.880504	0.0903722		0.832505	0.165073	0.254301
TG	(56:2)	TG	56	2		3.91957	3.85113	3.91076	2.37057	2.89989	3.23792		3.94508	4.30527	3.92439	4.20254	4.35239	4.2758		0.466877	0.538555	0.289386	0.292757	0.546065	0.0258173		0.861096	0.834996	0.772096	1.00139	0.376031	0.483523		1.28774	0.0163902	-1.05769		0.673081	0.643556	0.218661		0.34065	0.822143	-0.143393		0.392966	0.457818	-0.202415
TG	(56:6)	TG	56	6		5.54303	6.075	6.10974	4.34632	4.92072	5.0316		5.85297	6.31927	5.71622	6.22344	6.23839	6.39149		2.25943	2.44597	2.21224	2.32941	2.5187	2.3163		2.05648	2.07219	2.43282	3.00949	2.7541	2.44946		1.80041	0	-1.14304		0.668693	0.628286	0.321621		0.352971	0.811745	0.0822538		1.23812	0.0567901	0.550516
TG	(57:4)	TG	57	4		1.47565	1.70661	1.74967	0.02061	0.63738	0.717219		1.76893	2.28294	1.60489	1.88453	1.87325	1.93775		-2.16424	-2.19776	-2.56616	-2.41214	-2.23496	-2.96364		-2.56226	-2.75885	-1.98913	-2.05646	-2.16589	-2.09687		1.66727	0.00652632	-1.18557		0.0198028	0.957378	0.012921		0.36382	0.812897	-0.22753		0.540832	0.328284	0.330343
TG	(51:1)	TG	51	1		3.18137	3.35248	3.36926	1.81115	2.54242	2.52083		3.4357	3.67516	3.22854	3.68347	3.78636	3.85173		0.0237353	0.132219	-0.112216	0.142869	0.0918436	0.0245094		-0.0417389	0.290452	0.551121	0.853824	0.541805	0.56338		1.34537	0.0140513	-1.00956		0.946862	0.7752	0.327386		0.366143	0.816377	0.0718279		0.851613	0.157884	0.386392
TG	(54:4)	TG	54	4		7.5657	7.91815	7.84057	6.24454	6.82971	6.93583		7.86237	8.35977	7.83513	8.06081	8.11131	8.0886		4.49405	4.4686	4.11136	4.16517	4.38983	3.98651		3.8106	3.81027	4.44801	4.56801	4.266	4.42495		1.69324	0.00826667	-1.10478		0.136842	0.780049	0.0678126		0.449293	0.754222	-0.177497		0.711286	0.210314	0.396693
TG	(50:1)	TG	50	1		7.80879	8.21774	8.19132	6.57403	6.95395	7.20254		7.996	8.29696	7.89431	8.32083	8.19962	8.56841		4.49317	4.52255	4.1861	4.48108	4.65254	4.48553		4.41718	4.43617	4.74597	4.97927	4.78184	4.71867		2.06371	0	-1.16244		0.857522	0.707733	0.300528		0.47537	0.735356	0.139112		1.01404	0.0958131	0.293486
TG	(36:0)	TG	36	0		1.42241	NaN	2.21803	0.0552725	1.01956	1.0208		NaN	2.49967	2.12601	2.48828	2.19642	2.89518		-1.31808	-1.33239	-1.33586	-1.69384	-1.4549	NaN		-1.63816	-2.43134	-1.23432	-1.62052	-1.21006	-1.27292		0.838051	0.048058	-1.12168		0.302645	0.6408	0.213789		0.541093	0.635457	-0.245591		0.424296	0.430729	0.400107
TG	(47:1)	TG	47	1		0.685091	1.59004	1.20271	-0.213169	0.681198	0.289767		1.27707	1.83543	0.595135	1.61559	1.76123	0.96773		-1.94554	-1.89819	-2.06038	-1.86381	-1.32547	-1.85676		-0.482401	-0.811777	-0.669798	-0.0330098	-0.591781	-1.14397		1.15728	0.0184	-0.906683		0.184852	0.713641	0.212308		0.609159	0.598343	0.286025		0.0648248	0.890701	0.0650717
TG	(56:7)	TG	56	7		4.07832	4.54305	4.59527	2.94261	3.53033	3.62092		4.4807	4.95688	4.40837	4.74912	4.76237	4.82922		1.32559	1.32675	0.918609	0.896755	1.10405	0.627526		1.67075	1.75278	1.83191	2.96871	2.54152	1.84742		1.69605	0.00885714	-1.04093		0.357103	0.674357	0.164925		0.744838	0.513132	-0.314207		0.788526	0.185625	0.700736
TG	(53:2)	TG	53	2		3.33091	3.77243	3.79881	1.97444	2.80449	2.71679		3.693	3.92976	3.44608	4.01713	4.00839	4.02941		0.109366	0.105077	-0.168898	0.227276	0.356569	0.131159		0.83714	1.01266	0.984584	1.55231	1.39514	0.990437		1.52342	0.01376	-1.13547		0.84606	0.620889	0.3287		0.896657	0.460211	0.223153		0.825933	0.16416	0.367833
TG	(48:3)	TG	48	3		1.60834	2.3159	1.90035	0.510997	1.35792	0.944794		2.07816	2.70743	2.21091	2.03613	2.50556	2.20217		-0.0977331	0.451284	-0.297121	0.456882	0.925458	0.528297		1.21207	0.927599	0.768741	1.35249	0.955155	0.321315		1.44166	0.0145806	-1.00362		0.130365	0.787036	-0.0842137		1.03429	0.364485	0.618069		0.099041	0.835893	-0.0931487
TG	(49:0)	TG	49	0		0.682159	1.65616	1.93257	-0.385742	0.673896	0.82171		1.54063	1.76629	1.35493	1.88816	2.0318	2.04657		-1.76125	-1.78324	-1.87038	-1.69515	-1.59489	-1.74194		-2.53545	-2.18581	-1.65421	-1.93774	-1.72694	-1.54969		0.916243	0.0345075	-1.05368		1.29295	0.784	0.434892		1.07417	0.368774	0.127633		0.571285	0.302597	0.387036
TG	(50:3)	TG	50	3		3.44264	3.83635	3.61657	2.12722	2.99978	2.7155		3.53189	4.01247	3.69109	4.06663	4.08025	3.90215		1.84526	1.64426	1.44657	2.01285	2.24394	2.16322		3.41492	3.26976	2.68778	3.52942	2.97959	2.40702		1.38122	0.0156571	-1.01769		0.730938	0.611167	0.271195		1.52237	0.23175	0.494639		0.142243	0.770661	-0.152144
TG	(46:2)	TG	46	2		1.14954	1.50307	0.349798	0.895627	0.685776	0.0248641		0.908407	1.50664	1.13103	0.832634	1.41768	0.53522		0.405297	0.826801	0.173028	1.33504	1.96458	1.35473		1.25721	0.940257	0.607361	1.62179	1.24791	0.27512		0.463362	0.290976	-0.465378		0.329084	0.650623	-0.253514		1.73117	0.099	1.08308		0.0885568	0.844017	0.113332
TG	(48:2)	TG	48	2		3.55239	3.90387	3.72142	2.56639	3.24923	2.83704		3.67471	4.16553	3.87104	4.24353	4.11044	4.14293		1.86822	1.60058	1.52619	2.21195	2.54561	2.34024		3.47701	3.37613	2.78517	3.79458	3.34159	2.69758		1.48197	0.0122857	-0.841674		0.695061	0.627385	0.261873		2.09841	0.055	0.700937		0.0581181	0.890188	0.0651488
TG	(45:2)	TG	45	2		NaN	-3.27543	NaN	NaN	NaN	NaN		NaN	NaN	NaN	NaN	NaN	NaN		-4.31411	NaN	NaN	-3.91495	-2.98324	-3.55756		-3.79846	-4.9481	-6.64237	-2.91115	-4.0284	-5.46472		NaN	1	0		NaN	1	0		NaN	1	0		0.376019	0.480678	0.99489
TG	(56:1)	TG	56	1		0.0515037	0.0434589	NaN	NaN	-2.18208	NaN		NaN	NaN	NaN	NaN	NaN	NaN		NaN	NaN	NaN	NaN	-3.80999	NaN		-3.47131	-4.21442	NaN	-4.21908	NaN	NaN		NaN	1	0		NaN	1	0		NaN	1	0		0	0.99516	-0.376214
TG	(58:7)	TG	58	7		NaN	NaN	NaN	NaN	NaN	NaN		NaN	NaN	NaN	NaN	NaN	NaN		NaN	NaN	NaN	NaN	NaN	NaN		-0.734092	-0.450009	-0.11559	1.26531	0.708063	-0.137961		NaN	1	0		NaN	1	0		NaN	1	0		0.963086	0.114378	1.04503
TG	(58:8)	TG	58	8		NaN	NaN	NaN	-2.6956	NaN	NaN		NaN	NaN	NaN	NaN	NaN	NaN		NaN	NaN	NaN	NaN	NaN	NaN		-0.19275	-0.0877963	-0.037362	1.16961	0.655718	-0.373365		NaN	1	0		NaN	1	0		NaN	1	0		0.491132	0.361185	0.589959
TG	(59:4)	TG	59	4		-5.50665	NaN	-3.79225	NaN	-5.19588	-6.11833		NaN	-5.20017	-5.25615	-4.93052	-4.50389	-3.36105		NaN	NaN	NaN	-7.69635	NaN	NaN		-7.55933	-6.27468	-7.15021	-6.07749	-7.50696	-7.82676		0.360318	0.397011	-1.00766		0.755127	0.613217	0.963005		NaN	1	0		0.0754977	0.873565	-0.142328
TG	(60:12)	TG	60	12		NaN	NaN	NaN	NaN	NaN	NaN		NaN	NaN	NaN	NaN	NaN	NaN		NaN	NaN	NaN	NaN	NaN	-7.71562		-6.08924	-5.55938	-5.05246	-3.13154	-2.93695	-3.82036		NaN	1	0		NaN	1	0		NaN	1	0		2.30058	0.0172632	2.27074
TG	(62:12)	TG	62	12		NaN	NaN	NaN	NaN	NaN	NaN		NaN	NaN	NaN	NaN	NaN	NaN		NaN	NaN	NaN	NaN	NaN	NaN		NaN	NaN	NaN	-5.13878	-4.83	-6.94763		NaN	1	0		NaN	1	0		NaN	1	0		0	0.991475	NaN
TG	(66:18)	TG	66	18		NaN	NaN	NaN	NaN	NaN	NaN		NaN	NaN	NaN	NaN	NaN	NaN		NaN	NaN	NaN	NaN	NaN	NaN		NaN	NaN	NaN	NaN	NaN	NaN		NaN	1	0		NaN	1	0		NaN	1	0		NaN	1	0

## Sheet: Table S2_Total cell analysis
						C6/36 (Cells) Mock 1	C6/36 (Cells) Mock 2	C6/36 (Cells) Mock 3	C6/36 (Cells) DENV2 1	C6/36 (Cells) DENV2 2	C6/36 (Cells) DENV2 3		LLC-MK2 (Cells) Mock 1	LLC-MK2 (Cells) Mock 2	LLC-MK2 (Cells) Mock 3	LLC-MK2 (Cells) DENV2 1	LLC-MK2 (Cells) DENV2 2	LLC-MK2 (Cells) DENV2 3		-Log Welch's T-test p-value C6/36 (Cells) DENV 2 / Mock	Welch's T-test q-value C6/36 (Cells) DENV 2 / Mock	log2 FC C6/36 (Cells) DENV 2 / Mock		-Log Welch's T-test p-value LLC-MK2 (Cells) DENV 2 / Mock	Welch's T-test q-value LLC-MK2 (Cells) DENV 2 / Mock	log2 FC LLC-MK2 (Cells) DENV 2 / Mock
Cer	(d32:0)	Cer	d32	0		NaN	NaN	NaN	NaN	NaN	-6.51017		-1.63585	-2.72158	-5.14462	-2.35933	-2.53382	-2.30464		NaN	1	0		0.27059	0.588081	0.768085
Cer	(d33:1-OH)	Cer	d33	1	OH	NaN	NaN	NaN	NaN	NaN	NaN		-7.33035	NaN	NaN	-6.34251	NaN	-6.4625		NaN	1	0		0	1	0.927844
Cer	(d40:0)	Cer	d40	0		NaN	NaN	NaN	NaN	-5.54915	-5.78185		2.21158	1.89075	0.134466	2.1913	1.57246	NaN		NaN	1	0		0.24966	0.615821	0.469614
Cer	(d42:0)	Cer	d42	0		NaN	NaN	NaN	NaN	NaN	NaN		4.26778	4.08992	2.43947	3.52917	2.99785	1.75255		NaN	1	0		0.461241	0.390204	-0.8392
Cer	(d43:0)	Cer	d43	0		NaN	NaN	NaN	NaN	NaN	NaN		0.00701992	0.0790788	-1.41265	-0.822083	-1.2469	NaN		NaN	1	0		0.449799	0.403738	-0.59231
Cer	(d43:1-OH)	Cer	d43	1	OH	NaN	NaN	NaN	NaN	NaN	NaN		-4.37476	-4.27274	-3.48446	-2.59688	-3.04094	-2.61294		NaN	1	0		1.57613	0.0263478	1.29373
Cer	(d44:0)	Cer	d44	0		NaN	NaN	NaN	NaN	NaN	NaN		-1.03293	-1.22062	-2.01855	-1.3919	-1.85742	-2.4555		NaN	1	0		0.481051	0.368339	-0.477578
Cer	(d44:2)	Cer	d44	2		NaN	NaN	NaN	NaN	NaN	NaN		-5.92239	-6.1489	-5.77765	-5.3723	-5.79332	-4.93349		NaN	1	0		0.889382	0.141008	0.583276
CL	(67:03)	CL	67	3		NaN	-6.81497	-7.59872	-6.83906	-7.74293	-5.78367		-2.62237	-2.83791	-2.26026	-3.60195	-3.33936	-3.34138		0.231782	0.907853	0.418293		1.68841	0.0186341	-0.85405
CL	(66:02)	CL	66	2		NaN	NaN	NaN	NaN	-7.18172	-9.38631		-3.03801	-3.29832	-2.55599	-4.57426	-3.78341	-3.74613		NaN	1	0		1.40993	0.036625	-1.07049
CL	(68:02)	CL	68	2		NaN	NaN	NaN	NaN	NaN	NaN		-2.81124	-3.16993	-2.48933	-4.80473	-4.77523	-5.10758		NaN	1	0		2.62066	0.0252308	-2.07235
CL	(70:02)	CL	70	2		NaN	NaN	NaN	NaN	NaN	NaN		-7.1878	-7.18157	-4.96119	-7.82328	-7.50696	-8.22479		NaN	1	0		0.717946	0.210986	-1.40816
CL	(72:04)	CL	72	4		NaN	NaN	NaN	NaN	NaN	NaN		-0.920122	-1.00697	-1.28777	-1.68117	-1.35808	-2.32526		NaN	1	0		0.943003	0.121439	-0.71655
CL	(72:05)	CL	72	5		NaN	NaN	-7.72279	-7.74809	-8.94571	-6.87819		-0.13145	-0.19248	-0.375508	-1.14022	-0.386254	-0.769761		NaN	1	0		0.910203	0.132274	-0.532267
CL	(74:08)	CL	74	8		NaN	NaN	-9.6068	NaN	NaN	NaN		-2.12814	-1.98602	-1.83605	-2.9322	-2.29007	-2.42672		NaN	1	0		1.07292	0.0838367	-0.566262
CL	(74:09)	CL	74	9		NaN	NaN	NaN	NaN	NaN	-9.66117		-2.58356	-2.53039	-1.99719	-3.7085	-2.95221	-2.80231		NaN	1	0		1.04402	0.0913725	-0.783964
CL	(74:11)	CL	74	11		NaN	NaN	NaN	NaN	NaN	NaN		-8.53225	NaN	-8.10006	NaN	NaN	-6.87017		NaN	1	0		0	0.984455	1.44598
LPC	(14:0)	LPC	14	0		NaN	NaN	NaN	NaN	NaN	NaN		-4.08838	-4.64174	-5.3838	-6.39808	NaN	NaN		NaN	1	0		0	1	-1.69344
LPC	(17:0)	LPC	17	0		NaN	NaN	NaN	NaN	NaN	NaN		-3.60541	-4.25495	-4.43614	-4.62505	-5.20886	-5.11452		NaN	1	0		1.28282	0.0496216	-0.883976
LPC	(17:1)	LPC	17	1		NaN	NaN	NaN	NaN	NaN	NaN		-6.61508	NaN	-5.09166	NaN	NaN	NaN		NaN	1	0		0	0.973944	NaN
LPC	(18:3)	LPC	18	3		NaN	NaN	NaN	NaN	NaN	NaN		-2.48323	-3.65189	-4.97242	-3.30327	-3.46974	-6.06436		NaN	1	0		0.191935	0.694648	-0.57661
LPC	(19:0)	LPC	19	0		NaN	NaN	NaN	NaN	NaN	NaN		-5.16441	-5.72132	-6.16146	-6.17517	-7.55578	-6.83056		NaN	1	0		1.08463	0.0835876	-1.17144
LPC	(20:3)	LPC	20	3		NaN	NaN	NaN	NaN	-8.67831	NaN		-0.285334	-0.687119	-0.964535	-0.925631	-1.37549	-1.46793		NaN	1	0		1.10065	0.0798298	-0.61069
LPC	(20:4)	LPC	20	4		NaN	NaN	NaN	NaN	NaN	NaN		-1.13969	-1.08727	-1.49191	-1.81699	-2.09687	-1.85056		NaN	1	0		1.82432	0.0155556	-0.68185
LPE	(18:4)	LPE	18	4		NaN	NaN	NaN	NaN	NaN	NaN		-7.53742	NaN	-7.4265	NaN	NaN	NaN		NaN	1	0		0	0.977613	NaN
LPI	(18:2)	LPI	18	2		NaN	NaN	NaN	NaN	NaN	NaN		-7.61289	-7.48458	-9.36309	-10.0233	-10.1782	-9.17071		NaN	1	0		1.01809	0.0955472	-1.63719
LPI	(22:6)	LPI	22	6		NaN	NaN	NaN	NaN	NaN	NaN		NaN	-10.6177	NaN	-10.6799	-10.1703	-8.62653		NaN	1	0		0	0.999223	0.792089
PG	(36:0)	PG	36	0		NaN	NaN	NaN	NaN	NaN	NaN		-0.773917	-0.413715	-0.297152	-0.616467	-0.373678	0.00298614		NaN	1	0		0.289726	0.557909	0.165875
PG	(36:1)	PG	36	1		NaN	NaN	NaN	NaN	NaN	NaN		-0.393526	-0.0851991	0.268007	0.81485	0.903763	0.628998		NaN	1	0		1.49519	0.0302545	0.852776
PG	(38:1)	PG	38	1		NaN	NaN	NaN	NaN	NaN	NaN		-2.11303	-1.80381	-2.17477	-2.67114	-2.20545	-1.94302		NaN	1	0		0.411099	0.442233	-0.242668
PG	(38:2)	PG	38	2		NaN	-7.65076	-6.38731	NaN	NaN	NaN		NaN	NaN	NaN	-3.68899	NaN	NaN		NaN	1	0		NaN	1	0
PI	(35:0)	PI	35	0		NaN	NaN	NaN	-7.90519	-8.39078	-7.09714		-6.38521	NaN	NaN	-3.88141	-3.7438	-6.27642		NaN	1	0		0	0.932521	1.75133
PS	(40:1)	PS	40	1		NaN	NaN	NaN	NaN	NaN	NaN		1.69773	2.14759	1.10124	0.237305	0.871801	0.913234		NaN	1	0		1.18372	0.0663256	-0.97474
PS	(40:2)	PS	40	2		NaN	NaN	NaN	NaN	NaN	NaN		2.43737	2.52823	1.87566	2.17605	2.45193	2.16746		NaN	1	0		0.0221443	0.958684	-0.0152785
PS	(42:2)	PS	42	2		NaN	NaN	NaN	NaN	NaN	-7.53954		1.40264	1.9095	1.54759	1.09797	1.51967	1.51468		NaN	1	0		0.517362	0.346278	-0.24247
S	(d33:1)	S	d33	1		NaN	-11.1526	-11.4387	NaN	-9.85917	NaN		-9.31606	-8.433	-9.27903	NaN	NaN	-10.3723		NaN	1	0		0	0.939583	-1.36298
S	(d34:2)	S	d34	2		NaN	NaN	NaN	-7.7119	NaN	NaN		-3.83682	-2.99827	-3.13158	-7.91317	-7.63697	-4.24401		NaN	1	0		0.988621	0.104917	-3.27583
S	(d36-OH:2)	S	d36-OH	2		NaN	NaN	NaN	NaN	NaN	NaN		1.28729	1.77093	1.19685	0.468852	0.639667	0.529281		NaN	1	0		1.50048	0.0290566	-0.872425
S	(d38:0)	S	d38	0		NaN	NaN	NaN	NaN	NaN	NaN		NaN	-9.91257	NaN	NaN	-9.09809	-8.17313		NaN	1	0		0	0.960016	1.27697
S	(d40:1)	S	d40	1		NaN	NaN	NaN	NaN	NaN	NaN		-6.43692	-5.55176	-6.38563	-9.99806	-8.05246	-7.24751		NaN	1	0		1.03304	0.0942308	-2.30791
S	(d41:1)	S	d41	1		NaN	NaN	NaN	NaN	NaN	NaN		-8.55723	-7.38966	NaN	NaN	-9.02223	NaN		NaN	1	0		0	0.956346	-1.04879
S	(d42:0)	S	d42	0		NaN	NaN	NaN	NaN	NaN	NaN		-8.92341	-8.38063	-8.58741	-10.546	-9.48739	-9.44635		NaN	1	0		1.20378	0.0623529	-1.19611
S	(d44-OH:2)	S	d44-OH	2		NaN	NaN	NaN	NaN	NaN	NaN		-8.58052	-8.08204	-7.96693	-7.54033	-6.75554	-6.72583		NaN	1	0		1.59465	0.0247273	1.2026
SM	(30:0)	SM	30	0		NaN	NaN	NaN	NaN	NaN	NaN		NaN	-5.40691	-5.96419	NaN	NaN	NaN		NaN	1	0		0	0.967315	NaN
SM	(30:1)	SM	30	1		NaN	NaN	NaN	-1.84881	-4.47062	-1.60552		0.177522	-0.196445	-0.537699	-0.29149	-1.27674	-1.14781		NaN	1	0		0.868647	0.149267	-0.719806
SM	(35:2)	SM	35	2		NaN	NaN	NaN	NaN	NaN	NaN		-0.125295	-0.288901	-0.0955638	-1.63126	-1.60817	-0.930694		NaN	1	0		1.56415	0.0257872	-1.22012
SM	(42:0)	SM	42	0		NaN	NaN	-7.36657	-7.18466	-6.92746	NaN		NaN	NaN	-3.79615	NaN	NaN	-4.20566		NaN	1	0		0	0.920362	-0.409508
TG	(56:1)	TG	56	1		NaN	NaN	NaN	NaN	-3.80999	NaN		-3.47131	-4.21442	NaN	-4.21908	NaN	NaN		NaN	1	0		0	0.99516	-0.376214
TG	(58:7)	TG	58	7		NaN	NaN	NaN	NaN	NaN	NaN		-0.734092	-0.450009	-0.11559	1.26531	0.708063	-0.137961		NaN	1	0		0.963086	0.114378	1.04503
TG	(58:8)	TG	58	8		NaN	NaN	NaN	NaN	NaN	NaN		-0.19275	-0.0877963	-0.037362	1.16961	0.655718	-0.373365		NaN	1	0		0.491132	0.361185	0.589959
TG	(59:4)	TG	59	4		NaN	NaN	NaN	-7.69635	NaN	NaN		-7.55933	-6.27468	-7.15021	-6.07749	-7.50696	-7.82676		NaN	1	0		0.0754977	0.873565	-0.142328
TG	(60:12)	TG	60	12		NaN	NaN	NaN	NaN	NaN	-7.71562		-6.08924	-5.55938	-5.05246	-3.13154	-2.93695	-3.82036		NaN	1	0		2.30058	0.0172632	2.27074
TG	(62:12)	TG	62	12		NaN	NaN	NaN	NaN	NaN	NaN		NaN	NaN	NaN	-5.13878	-4.83	-6.94763		NaN	1	0		0	0.991475	NaN
PE	(34:2)	PE	34	2		8.63863	7.97666	8.55692	8.35881	8.01174	8.03276	Yes	6.11527	5.65373	4.5335	3.5693	3.48813	3.29519		0.447902	0.746945	-0.256303		1.31807	0.0441127	-1.98329
PE	(32:1)	PE	32	1		8.20118	7.72544	8.39717	8.04342	7.92322	7.73102	Yes	5.1892	5.21437	5.13782	3.84292	3.05026	3.99277		0.381066	0.813255	-0.208712		1.48063	0.0297143	-1.55181
PC	(34:2)	PC	34	2		8.08663	7.44509	7.58867	7.54317	7.94569	7.66372	Yes	8.13423	8.32828	8.36824	8.08657	7.82186	8.12953		0.0154023	0.99081	0.0107325		1.00748	0.0979259	-0.264267
PS	(36:2)	PS	36	2		8.05848	7.23632	7.54367	7.59163	7.41774	7.23071	Yes	3.99164	4.07352	4.49856	4.16784	4.19658	4.79188		0.295767	0.8796	-0.199462		0.311962	0.531896	0.197527
PE	(34:1)	PE	34	1		7.94737	7.5713	7.89042	7.71389	7.53858	7.52337	Yes	6.52533	6.27021	6.46262	6.23162	6.16601	6.19664		0.682563	0.530258	-0.211085		1.02438	0.0955429	-0.2213
PE	(36:2)	PE	36	2		7.67861	7.13307	7.80138	7.31105	6.94145	7.21412	Yes	7.36638	7.19012	6.7768	6.17472	6.04307	5.83919		0.703663	0.518828	-0.382148		1.96866	0.01025	-1.09211
SM	(34:1)	SM	34	1		7.6763	6.94855	7.11963	7.78146	7.63639	7.87884	Yes	7.72102	7.89236	8.03398	7.16856	6.96051	7.32195		0.878183	0.436878	0.517403		2.18728	0.0136667	-0.732115
PI	(38:5)	PI	38	5		7.5514	6.72289	7.14324	7.45685	7.05822	7.27362	Yes	3.9837	4.09332	4.75159	4.5096	4.7257	4.94712		0.171234	0.939026	0.123718		0.713158	0.210158	0.451272
PC	(32:1)	PC	32	1		7.54209	7.09441	7.06763	6.97438	7.5532	6.96556	Yes	8.01472	8.19558	8.40855	8.35629	8.27114	8.57926		0.101575	1	-0.0703348		0.594607	0.289255	0.195944
PC	(32:2)	PC	32	2		7.44745	6.63171	6.93565	6.66088	7.34128	6.55232	Yes	6.4206	6.46415	6.67035	6.10754	5.71474	6.55481		0.168937	0.930286	-0.15345		0.615439	0.27957	-0.392673
PI	(36:4)	PI	36	4		7.44179	6.83665	7.1558	7.60514	7.34395	7.37603	Yes	2.44114	2.58677	2.98153	2.67178	2.65437	3.43373		0.644662	0.563273	0.296957		0.33339	0.514128	0.250148
PS	(34:2)	PS	34	2		7.42561	6.5591	6.81715	6.83389	6.62191	6.41986	Yes	1.32988	1.35631	1.99595	1.15408	0.880653	1.96013		0.443815	0.724085	-0.308735		0.226907	0.641834	-0.229091
PI	(38:4)	PI	38	4		7.27756	6.69782	6.96918	6.78479	6.63754	6.7689	Yes	6.42217	6.46845	7.19624	6.0331	6.07994	6.96792		0.569445	0.62672	-0.251114		0.35219	0.503319	-0.3353
PC	(34:1)	PC	34	1		7.14357	6.65696	6.76197	6.68075	7.18676	6.79302	Yes	7.71445	8.01237	8.15122	8.01982	8.17838	8.17961		0.0527837	1	0.032673		0.484761	0.364732	0.166589
PE	(36:1)	PE	36	1		7.07827	6.70424	6.97506	6.65082	6.35241	6.31962	Yes	7.571	7.52104	7.23893	7.17162	6.93671	7.05982		1.44631	0.231579	-0.478241		1.36819	0.0390303	-0.387606
PC	(36:2)	PC	36	2		6.87746	6.02639	6.0411	6.14824	6.6877	6.47821	Yes	7.32038	7.41118	7.60148	7.01318	7.19057	7.25083		0.138545	0.971325	0.123063		1.24739	0.0554937	-0.292823
SM	(36:1)	SM	36	1		6.66144	5.98513	6.38436	6.82334	6.07698	6.75549	Yes	5.14124	5.14421	4.66006	3.75951	3.57456	3.53835		0.269105	0.877844	0.20829		2.19527	0.0149091	-1.3577
PS	(34:1)	PS	34	1		6.55213	5.56247	5.84465	5.66459	5.39715	5.26243	Yes	4.42075	4.25954	4.92592	4.1667	3.99706	4.96304		0.705535	0.526035	-0.545026		0.165967	0.73372	-0.159802
PI	(34:2)	PI	34	2		6.46869	5.4965	6.0195	7.55662	7.23656	7.37185	Yes	4.27282	4.22558	4.47552	4.85091	4.67723	4.90318		1.54444	0.256	1.39345		2.02733	0.0113103	0.485799
PI	(36:3)	PI	36	3		6.3973	5.8206	6.11651	6.89545	6.52921	6.76234	Yes	4.12443	4.16825	4.39478	4.39495	4.37914	4.54694		1.35552	0.225333	0.61753		0.94699	0.118549	0.211185
PC	(30:1)	PC	30	1		6.26644	5.55395	5.85293	5.273	6.41012	5.30018	Yes	5.63739	5.71164	5.86183	5.87538	5.43821	6.15239		0.202829	0.915889	-0.230007		0.137521	0.771218	0.0850377
PE	(36:3)	PE	36	3		6.22497	5.20742	6.1109	5.68297	5.04142	5.19469	Yes	5.24825	4.53353	3.19467	NaN	NaN	NaN		0.624105	0.59	-0.541406		0	0.925643	NaN
PI	(36:2)	PI	36	2		6.17047	4.97783	5.59689	6.84889	6.3641	6.81304	Yes	6.84613	6.63849	6.89166	6.89194	6.74163	6.91693		1.16317	0.324429	1.09361		0.237711	0.626792	0.0580721
TG	(54:3)	TG	54	3		6.14736	6.28006	5.99343	6.07228	6.38741	6.23227	Yes	5.85168	6.05267	6.23161	6.47311	6.21725	6.20849		0.297858	0.880504	0.0903722		0.832505	0.165073	0.254301
PC	(36:3)	PC	36	3		6.07511	4.92162	5.35398	5.04794	5.29687	5.23797	Yes	6.35511	6.56119	6.59114	6.05727	5.8384	6.244		0.276567	0.886944	-0.255973		1.411	0.0372063	-0.455926
PC	(38:6)	PC	38	6		6.0488	4.69902	5.02843	4.62034	4.74188	4.64825	Yes	3.50332	3.64147	3.95706	3.72697	3.74413	4.06212		0.546711	0.637063	-0.588595		0.342651	0.505968	0.14379
PS	(36:1)	PS	36	1		6.0373	5.49109	5.75306	5.65602	5.44188	5.26469	Yes	6.37656	6.48757	6.67466	6.37046	6.57828	6.9387		0.705739	0.535429	-0.306286		0.237465	0.624315	0.116215
PI	(34:1)	PI	34	1		6.02494	5.17907	5.51489	6.92561	6.67775	6.83642	Yes	6.49793	6.32349	5.98922	6.94246	6.77915	6.64494		1.53734	0.2472	1.24029		1.27809	0.0522667	0.518639
Cer	(d36:1)	Cer	d36	1		5.57746	4.14233	4.7682	4.54882	4.68187	4.74849	Yes	-0.593777	-0.202896	-0.632056	1.1147	0.887956	0.642147		0.140368	0.971547	-0.169601		2.66357	0.0298182	1.35785
TG	(52:2)	TG	52	2		5.45976	5.64618	5.12416	5.24391	5.44108	5.4255	Yes	5.53765	5.36313	5.73535	5.97601	5.70684	5.41931		0.0826233	1	-0.0398706		0.325231	0.514199	0.155345
PC	(34:3)	PC	34	3		5.41039	4.43654	4.81058	4.43165	4.77988	4.58638	Yes	5.13263	5.05553	5.25666	4.67384	4.52772	4.99843		0.372722	0.823612	-0.286534		1.09683	0.0802947	-0.414942
PC	(36:1)	PC	36	1		5.20306	4.21036	4.41168	4.2785	4.52705	4.34298	Yes	7.31148	7.38938	7.54772	7.61943	7.50792	7.63172		0.269419	0.883906	-0.225522		0.92704	0.129552	0.170164
SM	(38:1)	SM	38	1		5.13036	4.56076	4.90414	5.00739	4.63645	5.06726	Yes	1.12373	1.41305	0.786855	0.557831	0.527875	0.0104362		0.0626818	1	0.0386136		1.36732	0.0384478	-0.742495
PS	(32:1)	PS	32	1		5.03978	4.33125	4.50503	4.63553	4.50138	4.11687	Yes	0.934662	0.884226	2.05054	0.582149	0.267679	1.91245		0.319159	0.867404	-0.207425		0.227224	0.643902	-0.369052
PE	(38:5)	PE	38	5		4.96505	4.46587	4.85877	3.77911	3.21643	3.22059	Yes	6.37064	6.47893	6.41416	5.41269	5.13269	5.62046		2.25975	0.032	-1.35786		1.83183	0.0129143	-1.03263
SM	(42:2)	SM	42	2		4.91645	4.30364	4.43536	4.42973	4.71136	4.6764	Yes	6.1341	6.0709	6.26681	5.74026	5.32256	5.50731		0.090918	1	0.0540166		1.70387	0.0191	-0.633894
PC	(35:2)	PC	35	2		4.91634	3.84221	4.40007	3.81838	4.3359	3.86897	Yes	5.88936	6.0142	6.13048	5.0852	5.17205	5.76401		0.444834	0.731871	-0.378456		1.11917	0.0763478	-0.670929
PS	(33:1)	PS	33	1		4.83481	3.80219	4.14531	4.33455	3.67083	3.7959	Yes	-0.755447	-0.756648	0.133564	-0.474062	-0.753266	0.433014		0.368207	0.820267	-0.327013		0.156431	0.747982	0.194739
PC	(38:5)	PC	38	5		4.81734	3.78909	4.02702	3.53496	3.31901	3.51149	Yes	3.23865	3.51998	3.94975	4.07641	3.8626	4.30502		0.887436	0.44841	-0.756001		0.932792	0.129739	0.511883
PC	(33:1)	PC	33	1		4.67622	3.89019	3.94328	3.49311	4.1883	3.5832	Yes	5.96511	6.14874	6.29721	6.20302	6.09887	6.57348		0.546638	0.6291	-0.415031		0.367826	0.488157	0.154767
PS	(35:1)	PS	35	1		4.61249	3.79236	4.40204	4.63116	3.94208	4.21946	Yes	3.08296	2.67012	3.0755	2.20004	2.37933	3.00753		0.00487436	1	-0.00473078		0.633605	0.270041	-0.413893
PC	(33:2)	PC	33	2		4.606	3.6967	3.98971	3.49949	4.21165	3.56814	Yes	4.35608	4.40425	4.73151	3.82662	3.74887	4.50302		0.406789	0.800948	-0.337709		0.748584	0.206496	-0.471115
PS	(35:2)	PS	35	2		4.53415	3.77056	4.02033	4.11827	3.76837	3.79368	Yes	1.43614	1.19921	1.38585	1.01362	0.747951	1.90527		0.340479	0.815965	-0.214908		0.113392	0.807786	-0.118122
TG	(54:4)	TG	54	4		4.49405	4.4686	4.11136	4.16517	4.38983	3.98651	Yes	3.8106	3.81027	4.44801	4.56801	4.266	4.42495		0.449293	0.754222	-0.177497		0.711286	0.210314	0.396693
TG	(50:1)	TG	50	1		4.49317	4.52255	4.1861	4.48108	4.65254	4.48553	Yes	4.41718	4.43617	4.74597	4.97927	4.78184	4.71867		0.47537	0.735356	0.139112		1.01404	0.0958131	0.293486
TG	(54:2)	TG	54	2		4.36323	4.20272	3.7475	4.11274	3.99189	4.35051	Yes	4.10249	4.20642	4.53831	4.78764	4.28208	4.30635		0.0770016	1	0.047233		0.344947	0.50977	0.176282
Cer	(d38:1)	Cer	d38	1		4.09798	2.79134	3.37474	3.01616	3.13047	3.26473	Yes	-1.16418	-1.03988	-1.72163	0.995479	0.664677	0.0338592		0.273777	0.88254	-0.284234		2.12802	0.0126154	1.87323
TG	(52:3)	TG	52	3		4.04316	4.18771	3.63883	3.82664	4.03569	3.6101	Yes	4.53813	4.43404	4.54079	5.11686	4.62159	4.37665		0.254641	0.881121	-0.13242		0.342262	0.503935	0.200711
SM	(40:1)	SM	40	1		4.04044	3.59448	3.77318	3.64604	3.85147	3.86065	Yes	3.62307	3.64341	3.92518	3.32484	2.95543	3.19161		0.0376376	0.985503	-0.0166486		1.76186	0.0147368	-0.573262
TG	(52:1)	TG	52	1		3.84041	3.91951	3.32445	3.57219	3.49889	3.72774	Yes	3.50054	3.81598	4.11192	4.27075	3.76076	3.94011		0.173948	0.937086	-0.0951851		0.320114	0.522771	0.181061
SM	(32:1)	SM	32	1		3.80371	1.25302	2.17964	4.05503	3.05304	4.1504	Yes	5.787	5.64317	5.61726	4.79563	4.32052	4.93477		0.683883	0.53718	1.3407		1.58968	0.0241778	-0.998837
PC	(32:0)	PC	32	0		3.77753	3.2717	3.4564	3.44561	3.6093	3.50539	Yes	4.94264	5.16933	5.80514	6.5353	6.45004	6.60198		0.0382689	0.98951	0.0182239		1.41508	0.0384262	1.2234
TG	(54:5)	TG	54	5		3.77616	3.84148	3.78972	3.6879	4.01379	3.64841	Yes	3.4842	3.39712	3.94457	4.06246	3.68025	3.79301		0.0530093	1	-0.0190902		0.495205	0.359826	0.236608
SM	(40:2)	SM	40	2		3.74727	3.33807	3.39405	3.75901	3.51217	3.7111	Yes	3.20863	3.28444	2.96024	2.86506	2.6464	2.40545		0.473478	0.732318	0.167631		1.39417	0.0396308	-0.512132
PI	(38:3)	PI	38	3		3.67462	3.2379	3.5248	3.64252	3.44876	3.51895	Yes	4.55613	4.69532	5.09115	4.59272	4.87017	5.3439		0.148339	0.960658	0.0576367		0.220392	0.655208	0.154731
TG	(50:2)	TG	50	2		3.45207	3.53545	3.06999	3.4119	3.66614	3.22345	Yes	4.62644	4.47344	4.40181	5.35557	4.86282	4.29652		0.158403	0.940897	0.0813248		0.414378	0.437848	0.337736
PS	(38:1)	PS	38	1		3.31512	2.79336	3.21886	3.35211	3.40616	3.24212	Yes	0.00618748	0.054295	-1.73455	NaN	NaN	NaN		0.530716	0.648488	0.224352		0	0.936092	NaN
PS	(36:0)	PS	36	0		2.8072	2.14954	2.10241	1.29522	1.25809	0.26744	Yes	2.8349	2.86023	3.29534	3.29652	3.04512	3.93813		1.50449	0.218118	-1.4128		0.602945	0.287947	0.429769
PI	(36:1)	PI	36	1		2.76821	2.0434	2.59282	4.02932	3.86065	4.03805	Yes	6.53666	6.49671	6.59512	7.13504	7.27335	7.15661		1.81347	0.1092	1.50787		3.28936	0	0.645501
TG	(54:6)	TG	54	6		2.75773	2.8493	2.57447	2.61469	2.66265	2.73213	Yes	2.54779	2.53372	2.85966	3.41952	3.04758	2.9114		0.248194	0.894256	-0.057347		1.16655	0.0706818	0.479116
PC	(30:0)	PC	30	0		2.67013	2.61646	2.55301	1.51662	2.80033	1.70552	Yes	4.01722	4.29033	4.82275	5.1015	5.17747	5.49275		0.570539	0.642137	-0.605709		1.33861	0.0416571	0.880471
SM	(34:0)	SM	34	0		2.62286	2.30915	2.38057	2.75209	2.48305	2.93737	Yes	3.37196	3.35142	4.13284	3.36694	2.93877	3.84164		0.79669	0.510609	0.286641		0.256554	0.60722	-0.23629
TG	(52:4)	TG	52	4		2.58781	2.6018	2.534	2.4543	2.75857	2.44206	Yes	2.78724	2.61113	2.8655	3.13006	2.68041	2.65429		0.0720748	1	-0.0228967		0.140552	0.769717	0.066964
PE	(32:0)	PE	32	0		2.55217	1.53929	2.02051	2.84984	2.44923	2.94875	Yes	-1.04697	-0.829548	-0.531226	-1.01929	-1.05477	-1.14135		0.922971	0.442667	0.711949		0.680172	0.227228	-0.269223
SM	(42:1)	SM	42	1		2.45726	2.4253	2.61459	2.12104	2.65022	2.47089	Yes	4.60269	4.42426	4.67268	3.3978	3.47179	3.60437		0.18736	0.922443	-0.0849965		3.35895	0	-1.07522
Cer	(d42:2)	Cer	d42	2		2.4507	1.83403	1.99838	2.18437	2.3631	2.50115	Yes	4.42513	4.72909	4.47673	5.72695	5.60371	5.32477		0.515398	0.669143	0.255172		2.49631	0.0205	1.00816
TG	(48:1)	TG	48	1		2.33344	2.48868	2.03254	2.42446	2.63698	2.16813	Yes	3.27438	3.16323	3.19318	4.2251	3.79989	3.23165		0.261462	0.882369	0.124969		0.701196	0.212839	0.54195
PC	(35:1)	PC	35	1		2.31114	1.2912	1.43729	0.94097	1.29029	1.13334	Yes	4.29715	3.93331	4.08949	4.01031	4.08967	4.52424		0.666483	0.538338	-0.558344		0.201872	0.679096	0.101421
Cer	(d40:1)	Cer	d40	1		2.30145	1.31971	1.5153	1.56674	1.62204	1.85658	Yes	1.0775	1.55499	1.43626	2.86979	2.7743	2.50434		0.0313476	0.975248	-0.0303605		2.66407	0.0328	1.3599
Cer	(d40:2)	Cer	d40	2		2.26801	1.01923	1.55101	1.24346	1.34709	1.39194	Yes	1.52281	1.66322	1.08919	3.41145	3.13412	2.6099		0.289253	0.878754	-0.285254		2.1872	0.01312	1.62675
TG	(56:6)	TG	56	6		2.25943	2.44597	2.21224	2.32941	2.5187	2.3163	Yes	2.05648	2.07219	2.43282	3.00949	2.7541	2.44946		0.352971	0.811745	0.0822538		1.23812	0.0567901	0.550516
SM	(38:2)	SM	38	2		2.19173	1.29991	1.61191	2.52744	1.61119	2.44884	Yes	NaN	NaN	NaN	NaN	NaN	NaN		0.557262	0.641818	0.494639		NaN	1	0
Cer	(d36:2)	Cer	d36	2		2.05373	0.170934	0.911277	0.607769	0.852672	0.78034	Yes	-3.57865	-3.37334	-4.05086	-2.01201	-2.42156	-2.59058		0.192748	0.927918	-0.298387		2.10568	0.0121481	1.32623
CL	(66:04)	CL	66	4		2.00857	2.90798	2.97709	3.2426	3.4658	3.30016	Yes	2.22841	2.32004	2.49647	1.52064	1.50927	1.7457		0.832732	0.471182	0.704972		2.62855	0.0273333	-0.756435
TG	(48:2)	TG	48	2		1.86822	1.60058	1.52619	2.21195	2.54561	2.34024	Yes	3.47701	3.37613	2.78517	3.79458	3.34159	2.69758		2.09841	0.055	0.700937		0.0581181	0.890188	0.0651488
TG	(50:3)	TG	50	3		1.84526	1.64426	1.44657	2.01285	2.24394	2.16322	Yes	3.41492	3.26976	2.68778	3.52942	2.97959	2.40702		1.52237	0.23175	0.494639		0.142243	0.770661	-0.152144
PE	(35:1)	PE	35	1		1.74492	1.08206	1.39823	0.745357	1.30838	0.825473	Yes	0.256908	0.43463	0.917759	0.473354	0.592512	0.774933		0.796099	0.499745	-0.448669		0.126969	0.777166	0.0771672
PC	(34:0)	PC	34	0		1.73466	0.983234	1.175	0.703898	0.962733	0.881928	Yes	1.89422	2.19289	3.03268	3.75033	3.57339	3.88128		0.753491	0.52251	-0.448112		1.30604	0.0475616	1.36173
PC	(38:1)	PC	38	1		1.6956	0.472842	0.837701	0.659081	1.17531	0.935406	Yes	2.86681	2.96009	2.90527	3.77994	3.29665	3.16958		0.0680062	1	-0.0787842		0.9577	0.115429	0.504669
Cer	(d37:1)	Cer	d37	1		1.67924	0.0097167	0.572842	0.181394	0.252071	0.370638	Yes	-3.38684	-3.05466	-2.67502	-1.98833	-2.30033	-2.03854		0.370178	0.821385	-0.485898		1.53436	0.0269388	0.929773
PS	(38:5)	PS	38	5		1.64032	1.53984	1.68615	1.63142	1.5042	1.32025	Yes	-4.20908	-3.34241	-2.78693	NaN	NaN	-3.93772		0.570239	0.633459	-0.136817		0	0.928992	-0.491577
TG	(54:1)	TG	54	1		1.51424	1.68617	1.30358	1.66749	1.78066	1.35618	Yes	1.39748	1.44527	1.61322	1.83792	1.32862	1.7033		0.233102	0.91203	0.100113		0.325801	0.516337	0.137957
PS	(34:3)	PS	34	3		1.48629	0.734916	0.862634	0.887659	0.400693	0.248214	Yes	-4.96181	-5.53521	-5.72478	NaN	-8.09069	NaN		0.782508	0.496	-0.515757		0	0.942357	-2.68342
PI	(35:2)	PI	35	2		1.4512	0.716944	1.13461	2.5427	2.46289	2.6269	Yes	1.88052	1.88083	1.9867	2.40088	2.34363	2.47063		1.7639	0.0992727	1.44324		3.1778	0	0.489035
TG	(56:7)	TG	56	7		1.32559	1.32675	0.918609	0.896755	1.10405	0.627526	Yes	1.67075	1.75278	1.83191	2.96871	2.54152	1.84742		0.744838	0.513132	-0.314207		0.788526	0.185625	0.700736
SM	(41:1)	SM	41	1		1.23084	0.991789	1.30629	1.11335	1.28104	1.49658	Yes	1.89933	1.78042	1.59406	0.781879	0.672413	0.783694		0.341315	0.82955	0.120682		2.5195	0.0218667	-1.01194
TG	(56:3)	TG	56	3		1.16792	1.08162	0.580293	0.884835	0.848962	1.00094	Yes	1.42474	1.60909	1.69933	2.04885	1.53804	1.33717		0.055224	1	-0.0316994		0.0969073	0.833269	0.0636352
SM	(33:1)	SM	33	1		1.13246	0.523485	0.81832	1.41793	1.36383	1.83956	Yes	4.24027	4.11919	4.38039	3.56001	3.14431	3.85378		1.4244	0.213905	0.715686		1.23808	0.0560976	-0.727248
TG	(48:0)	TG	48	0		1.13077	1.20192	0.839736	0.919871	1.35626	1.12262	Yes	0.514351	0.669616	1.28286	1.30533	0.993175	1.12565		0.169594	0.935739	0.0754446		0.513202	0.347522	0.319108
TG	(46:1)	TG	46	1		1.09914	0.75609	0.808643	1.59775	1.93265	1.79999	Yes	2.11101	2.00181	1.50184	2.62823	2.3463	1.6526		2.43955	0.0426667	0.88884		0.406485	0.44615	0.337489
PC	(38:2)	PC	38	2		0.943284	0.0530542	0.235619	0.208648	0.478068	0.382373	Yes	4.52105	4.56046	4.42384	4.42689	4.25681	3.941		0.0639152	1	-0.0542893		0.775238	0.1896	-0.293552
SM	(34:2)	SM	34	2		0.942391	0.340595	0.739064	1.92715	1.9672	2.28729	Yes	4.86313	4.97669	5.12576	3.87646	3.48898	4.33254		2.32961	0.0448	1.38653		1.43311	0.0321356	-1.0892
C18(plas)-18:1	PC	C18(plas)-18:1				0.886385	-0.105493	-0.193863	-0.0371366	0.410227	0.0922949		2.16049	2.3451	3.10211	3.37007	3.13335	3.54289		0.0357897	0.984667	-0.0405475		1.04444	0.0922772	0.812874
Cer	(d35:1)	Cer	d35	1		0.841525	-0.484694	0.0362538	-0.0995307	0.227764	0.274623	Yes	-0.930009	-0.824756	-1.05113	0.24423	0.117224	0.13803		0.00253251	1	0.00325754		3.35408	0	1.10179
SM	(36:0)	SM	36	0		0.824987	0.443281	0.385619	0.685742	0.73507	1.1111	Yes	-1.21567	-1.85754	-1.41952	-2.2336	-1.66445	-3.06184		0.692403	0.540949	0.292676		0.772158	0.189099	-0.822383
Cer	(d36:0-OH)	Cer	d36	0	OH	0.814334	-0.707355	-0.0980723	-0.751076	-0.146821	-0.107244		NaN	NaN	NaN	NaN	NaN	NaN		0.266489	0.87324	-0.338016		NaN	1	0
TG	(50:0)	TG	50	0		0.692228	0.677628	-0.155683	0.191345	0.487039	0.743532	Yes	-0.0799719	0.2047	0.862358	0.778469	0.28123	0.556805		0.0741546	1	0.0692475		0.258176	0.604925	0.209806
PE	(34:0)	PE	34	0		0.62609	-0.145404	0.593194	0.413763	-0.320823	0.245471	Yes	NaN	NaN	NaN	NaN	NaN	NaN		0.295447	0.874116	-0.245157		NaN	1	0
PC	(38:3)	PC	38	3		0.568636	-0.488829	-0.168594	-0.53127	0.00807548	-0.366861		3.33705	3.11635	3.03701	2.91168	2.96039	3.10308		0.298481	0.885864	-0.267089		0.710861	0.208823	-0.171755
PC	(31:0)	PC	31	0		0.49561	-0.0691478	0.122074	-0.733772	-0.13398	-0.505086		2.56097	2.68304	2.98822	3.79391	3.4929	3.78447		1.2468	0.275556	-0.640459		2.2994	0.0164	0.946346
SM	(39:1)	SM	39	1		0.485192	0.260743	-0.441598	1.11203	0.28758	1.06029	Yes	-4.11886	-6.12716	-4.68818	-5.07832	-4.99759	-6.08353		0.86541	0.450571	0.718523		0.226219	0.642272	-0.408415
TG	(56:2)	TG	56	2		0.466877	0.538555	0.289386	0.292757	0.546065	0.0258173	Yes	0.861096	0.834996	0.772096	1.00139	0.376031	0.483523		0.34065	0.822143	-0.143393		0.392966	0.457818	-0.202415
PS	(38:4)	PS	38	4		0.458507	0.424781	0.48305	0.634439	0.376121	0.4367	Yes	-0.376947	0.104607	0.455645	0.00118672	0.5216	0.887986		0.116296	0.997805	0.0269742		0.507447	0.350325	0.409156
TG	(46:2)	TG	46	2		0.405297	0.826801	0.173028	1.33504	1.96458	1.35473	Yes	1.25721	0.940257	0.607361	1.62179	1.24791	0.27512		1.73117	0.099	1.08308		0.0885568	0.844017	0.113332
TG	(56:8)	TG	56	8		0.301673	0.42473	0.368764	0.245487	0.537939	0.16149	Yes	0.715953	0.67915	0.893368	1.84491	1.21437	0.782633		0.148777	0.966089	-0.0500839		0.634682	0.270411	0.517813
SM	(37:1)	SM	37	1		0.256622	-0.716958	-0.608037	-0.0321069	-0.296302	0.327892		-2.78134	-2.50331	-2.57744	-3.27191	-3.49737	-3.20767		0.411621	0.797011	0.355952		2.36092	0.0182222	-0.704952
LPI	(18:1)	LPI	18	1		0.23625	-0.742658	-0.117608	-0.0272899	-0.196211	-0.373087		-2.69052	-3.11187	-3.94733	-2.75103	-2.69745	-2.18534		0.00957531	0.99468	0.00914282		0.726503	0.209882	0.705301
PC	(37:2)	PC	37	2		0.235911	-1.5316	-0.75737	-1.18798	-0.602236	-1.09989		2.73189	2.60984	2.74958	2.12318	2.31258	2.43952		0.187556	0.928676	-0.279015		1.51094	0.0277647	-0.405344
TG	(53:2)	TG	53	2		0.109366	0.105077	-0.168898	0.227276	0.356569	0.131159	Yes	0.83714	1.01266	0.984584	1.55231	1.39514	0.990437		0.896657	0.460211	0.223153		0.825933	0.16416	0.367833
PC	(33:0)	PC	33	0		0.0566862	-0.732192	-0.88248	-1.07611	-0.672447	-0.72277		1.07051	0.975733	1.56338	1.95818	1.94957	2.1198		0.382122	0.818812	-0.304447		1.41959	0.0372667	0.805977
Cer	(d39:1)	Cer	d39	1		0.0380423	-1.1167	-0.702379	-0.783474	-0.757052	-0.645204		-2.59459	-2.49359	-2.58016	-0.429862	-0.830831	-1.4256		0.137192	0.970658	-0.134897		1.55566	0.02525	1.66068
TG	(51:1)	TG	51	1		0.0237353	0.132219	-0.112216	0.142869	0.0918436	0.0245094	Yes	-0.0417389	0.290452	0.551121	0.853824	0.541805	0.56338		0.366143	0.816377	0.0718279		0.851613	0.157884	0.386392
TG	(48:3)	TG	48	3		-0.0977331	0.451284	-0.297121	0.456882	0.925458	0.528297	Yes	1.21207	0.927599	0.768741	1.35249	0.955155	0.321315		1.03429	0.364485	0.618069		0.099041	0.835893	-0.0931487
Cer	(d42:1)	Cer	d42	1		-0.126074	-0.50967	-0.580791	-0.493889	-0.276321	-0.125498		1.85052	2.38818	2.4562	2.8588	2.89879	3.06712		0.23595	0.913522	0.106943		1.26897	0.053	0.709938
LPI	(16:0)	LPI	16	0		-0.129959	-0.96836	-0.520681	-0.138338	-0.190299	-0.659935		-7.45294	-8.41709	-8.57733	-9.39859	-8.8252	NaN		0.285262	0.880748	0.210142		0.901218	0.136576	-0.962774
LPI	(18:0)	LPI	18	0		-0.130284	-0.845715	-0.447242	-1.14296	-1.01973	-1.58172		-0.615145	-1.01718	-1.16776	-0.745617	-0.542305	-0.431479		1.33019	0.22624	-0.773724		0.828103	0.164613	0.360228
PE	(38:2)	PE	38	2		-0.200231	-0.532061	-0.170336	-0.27257	-0.713833	-0.0814578		2.48472	2.15414	-0.893221	0.42142	0.618342	-0.494436		0.0877064	1	-0.0550776		0.366975	0.486659	-1.06677
SM	(38:0)	SM	38	0		-0.211449	-0.288664	-0.406592	-0.0508859	-0.118097	0.135461		-3.26694	-2.32043	NaN	NaN	NaN	NaN		1.3854	0.241636	0.291061		0	0.949	NaN
Cer	(d34:0)	Cer	d34	0		-0.242249	-2.15608	-1.6403	-1.90383	-0.522329	-1.11049		0.761194	0.55224	0.848535	1.60022	1.52534	1.50194		0.08428	1	0.167326		2.19237	0.0142609	0.82184
TG	(49:1)	TG	49	1		-0.276428	-0.252484	-0.81498	-0.619931	-0.179836	-0.648355		0.468008	-0.035243	0.508833	1.09523	0.560409	0.320907		0.0499702	0.998243	-0.0347436		0.520826	0.345538	0.344982
Cer	(d36:0)	Cer	d36	0		-0.28075	-1.5099	-1.40325	-1.566	-0.89909	-0.911631		NaN	NaN	-2.36738	-1.36351	-2.29521	-2.16913		0.0454556	0.985505	-0.0609421		0	0.963635	0.424765
Cer	(d41:2)	Cer	d41	2		-0.295744	-0.916862	-0.745541	-0.651809	-0.396081	-0.438181		0.716462	0.777792	0.451934	2.27706	1.98948	1.61075		0.303455	0.88869	0.157358		2.03961	0.0117143	1.31037
Cer	(d37:2)	Cer	d37	2		-0.327917	-1.6128	-1.28596	-1.00553	-1.06473	-0.908964		NaN	-5.97964	-6.66621	-5.8686	NaN	NaN		0.0700954	1	0.0824855		0	1	0.45433
TG	(51:2)	TG	51	2		-0.353609	-0.548434	-1.0171	-0.727286	-0.223876	-0.490425		1.4584	1.00678	0.947995	1.91485	1.40176	0.63681		0.256643	0.884489	0.159185		0.161579	0.741637	0.180082
TG	(52:0)	TG	52	0		-0.368856	-0.218064	-0.528231	-0.26036	-0.106768	-0.588565		-0.4537	-0.490076	-0.562669	-0.201252	-0.588388	-0.39057		0.11337	0.997261	0.0531526		0.360297	0.497133	0.108745
PG	(32:0)	PG	32	0		-0.392794	-0.789813	-0.702768	-1.84016	-1.59335	-1.8015		-5.4061	-5.50476	-4.9749	-4.31599	-4.69907	-4.75741		2.55677	0.064	-1.11655		1.50655	0.0272308	0.704427
SM	(36:2)	SM	36	2		-0.487019	-0.46652	-0.696605	0.444638	0.0322169	0.600164		2.21361	2.2861	2.16714	0.66539	0.725272	1.07194		1.69826	0.156308	0.909054		2.27889	0.015619	-1.40142
PE	(38:4)	PE	38	4		-0.563543	-1.08233	-0.678159	-1.15824	-1.60172	-1.25094		5.36504	5.22266	5.71483	4.82225	4.72295	5.59802		1.26149	0.277846	-0.56229		0.517459	0.347796	-0.386438
Cer	(d39:2)	Cer	d39	2		-0.718404	-1.86781	-1.4212	-1.50411	-1.53441	-1.47486		-5.27944	-4.88998	-4.80531	-1.80714	-2.52145	-2.59796		0.177582	0.937413	-0.168653		2.68767	0.0364444	2.68272
PC	(37:1)	PC	37	1		-0.779347	-1.86821	-1.99681	-1.77641	-1.45797	-1.67473		1.83474	1.73211	1.94384	2.06856	1.86609	2.29083		0.0742055	1	-0.0882496		0.738734	0.204356	0.238258
Cer	(d34:0-OH)	Cer	d34	0	OH	-0.799961	-2.13958	-1.5845	-1.49468	-0.890584	-0.816667		NaN	NaN	NaN	NaN	-4.24126	-5.98161		0.407185	0.808	0.4407		0	0.922985	NaN
PC	(36:0)	PC	36	0		-0.830299	-2.11917	-1.67739	-2.07809	-1.43409	-1.66706		-2.92603	-3.66896	-1.52293	-0.626841	-0.998634	-0.663116		0.159267	0.944671	-0.184122		1.06532	0.0884848	1.94311
SM	(40:0)	SM	40	0		-0.96967	-1.06841	-0.96861	-1.19489	-0.864314	-0.91279		-2.93376	-3.12926	-1.6996	-2.31213	-2.50219	-2.33596		0.0347231	0.97646	0.0115669		0.158533	0.745037	0.204112
CL	(70:08)	CL	70	8		-0.992902	0.13924	-0.063368	-0.547821	-0.503398	-0.286761		-0.923565	-0.719164	-0.424287	-1.51536	-1.20919	-0.746286		0.136981	0.965333	-0.140317		0.780749	0.190326	-0.467938
Cer	(d32:1)	Cer	d32	1		-1.0915	-2.52176	-2.52903	-1.87518	-2.36617	-2.21261		-0.00844117	-0.0188821	-0.510567	1.4666	1.3296	0.891637		0.0696594	1	-0.103889		2.37427	0.0192941	1.40858
PG	(36:3)	PG	36	3		-1.12232	-0.936418	-1.25214	-1.66157	-1.13083	-1.81874		NaN	NaN	NaN	NaN	NaN	NaN		0.792849	0.493917	-0.433418		NaN	1	0
PC	(37:3)	PC	37	3		-1.2408	-2.09047	-1.72416	-2.20494	-2.39542	-2.2192		0.754445	0.41109	0.572275	-0.417533	-0.47741	0.0561433		0.878643	0.4478	-0.588047		1.72742	0.0168205	-0.85887
PG	(36:2)	PG	36	2		-1.27682	-1.37431	-1.30518	-0.911824	-0.667943	-1.00375		NaN	-2.93754	-1.29086	-0.471816	-0.51241	-1.16218		1.4408	0.22	0.457597		0.489298	0.362356	1.39873
TG	(36:0)	TG	36	0		-1.31808	-1.33239	-1.33586	-1.69384	-1.4549	NaN		-1.63816	-2.43134	-1.23432	-1.62052	-1.21006	-1.27292		0.541093	0.635457	-0.245591		0.424296	0.430729	0.400107
TG	(53:3)	TG	53	3		-1.39459	-1.32764	-1.85669	-1.80126	-1.31792	-1.53753		0.704264	0.293672	0.320866	0.995509	0.414773	-0.294113		0.0405298	0.991815	-0.0259298		0.056831	0.889787	-0.0675442
CL	(70:09)	CL	70	9		-1.42215	-0.734925	-0.852121	-1.64315	-1.84023	-1.45747		-3.27679	-3.45805	-2.83489	-4.93748	-3.41076	-2.96433		1.13017	0.328828	-0.643885		0.359314	0.496199	-0.580941
Cer	(d33:1)	Cer	d33	1		-1.50668	-2.42654	-2.14581	-2.06145	-1.76591	-1.78727		-0.830075	-0.779697	-0.839058	0.628344	0.464489	0.518865		0.196763	0.921407	0.154797		3.47132	0	1.35351
CL	(68:04)	CL	68	4		-1.5847	-0.206215	-0.268829	0.362628	0.706309	0.936521		3.02211	2.8932	3.02033	1.88045	2.44313	2.05123		1.09432	0.358667	1.35507		1.52806	0.0264	-0.853609
PC	(34:4)	PC	34	4		-1.61844	-1.44715	-1.45119	-1.70637	-1.03112	-1.41914		-1.69831	-1.01701	-0.778113	-2.77977	-0.887657	-1.30769		0.21635	0.9096	0.120049		0.30407	0.541629	-0.493894
SM	(44:2)	SM	44	2		-1.66718	-1.85956	-1.97986	-2.28299	-1.7994	-1.9618		1.54046	1.30729	1.5365	0.763951	0.588193	0.75819		0.446447	0.738826	-0.179199		2.7167	0.041	-0.757971
PS	(38:6)	PS	38	6		-1.71595	-2.67414	-2.34228	-1.81791	-2.91233	-2.75458		NaN	NaN	NaN	NaN	NaN	NaN		0.220402	0.913884	-0.250814		NaN	1	0
TG	(49:0)	TG	49	0		-1.76125	-1.78324	-1.87038	-1.69515	-1.59489	-1.74194		-2.53545	-2.18581	-1.65421	-1.93774	-1.72694	-1.54969		1.07417	0.368774	0.127633		0.571285	0.302597	0.387036
TG	(44:1)	TG	44	1		-1.87314	-1.51702	-1.85191	0.134374	0.806237	0.0265517		-2.32277	-2.98336	NaN	-1.14153	-1.85439	NaN		2.26073	0.0373333	2.06975		0.849798	0.158098	1.15511
TG	(47:1)	TG	47	1		-1.94554	-1.89819	-2.06038	-1.86381	-1.32547	-1.85676		-0.482401	-0.811777	-0.669798	-0.0330098	-0.591781	-1.14397		0.609159	0.598343	0.286025		0.0648248	0.890701	0.0650717
TG	(49:3)	TG	49	3		-2.00252	-1.73824	-2.23152	-2.0631	-1.74432	-1.79378		-0.488184	-0.67096	-0.898863	0.0162836	-0.702836	-1.08077		0.28411	0.877516	0.123694		0.0974497	0.835451	0.0968955
TG	(47:0)	TG	47	0		-2.01931	-2.26181	-2.49792	-2.22771	-1.98051	-2.4655		-2.45075	-3.11943	-2.24319	-2.09502	-2.47609	-2.49503		0.0619679	1	0.0351074		0.335624	0.513989	0.249078
S	(d34-OH:1)	S	d34-OH	1		-2.06829	-2.35281	-2.27538	-3.46609	-2.82161	-3.69225		-2.50367	-2.06057	-2.4151	-2.81849	-2.61994	-2.67682		1.38132	0.23113	-1.09449		1.04084	0.0927379	-0.378639
TG	(57:4)	TG	57	4		-2.16424	-2.19776	-2.56616	-2.41214	-2.23496	-2.96364		-2.56226	-2.75885	-1.98913	-2.05646	-2.16589	-2.09687		0.36382	0.812897	-0.22753		0.540832	0.328284	0.330343
PC	(35:0)	PC	35	0		-2.26832	-3.19178	-3.01544	-3.40705	-3.38122	-3.35446		-1.19167	-1.35492	-0.97885	-0.616102	-0.845458	-0.533203		0.725276	0.532815	-0.555729		1.60963	0.0259048	0.510228
LPE	(18:0)	LPE	18	0		-2.35251	-2.77633	-2.22155	-2.3912	-2.66259	-2.94201		0.541719	0.142225	-0.0287186	-0.997703	-0.835111	-0.73854		0.393247	0.804889	-0.215142		1.89889	0.00993939	-1.07553
Cer	(d36:1-OH)	Cer	d36	1	OH	-2.40016	-4.76108	-4.12308	-3.62694	-3.19715	-3.30644		-3.149	-3.18395	-4.70843	-3.64684	-3.56777	-4.12617		0.192261	0.923184	0.384596		0.0613579	0.88879	-0.0997997
PG	(36:4)	PG	36	4		-2.41389	-1.90222	-2.36652	-2.7126	-2.41356	-3.07056		-7.57307	-6.54023	-5.6671	-5.76932	-5.679	-5.23327		0.936718	0.447314	-0.504695		0.710394	0.207352	1.03293
LPE	(18:1)	LPE	18	1		-2.42382	-2.67813	-1.87038	-1.9353	-2.55227	-2.48951		-1.29393	-1.22386	-2.11308	-2.8203	-2.81502	-3.40532		0.00167164	0.996651	-0.00158477		1.76804	0.0151351	-1.46993
CL	(70:07)	CL	70	7		-2.44292	-0.880659	-1.11061	-1.22627	-1.21766	-0.789359		0.715976	0.65687	1.03936	-0.177899	0.409845	0.392704		0.299002	0.893436	0.400299		1.15159	0.0738876	-0.595852
PS	(40:4)	PS	40	4		-2.52419	-2.3825	-2.2231	-1.42584	-1.5266	-1.70099		NaN	NaN	NaN	NaN	NaN	-6.45367		2.64237	0.128	0.825452		NaN	1	0
LPE	(20:0)	LPE	20	0		-2.55543	-3.09765	-2.59426	-2.63843	-2.67484	-2.87335		-9.07151	NaN	NaN	NaN	NaN	NaN		0.035111	0.980744	0.0202403		NaN	1	0
CL	(70:06)	CL	70	6		-2.56446	-1.53846	-1.80881	-2.42022	-2.5963	-2.05777		0.375015	0.422724	0.77869	-0.440813	-0.00989487	0.514142		0.46362	0.73627	-0.387519		0.695224	0.217722	-0.504331
LPI	(20:0)	LPI	20	0		-2.58025	-3.1172	-2.70404	-3.30888	-2.94677	-3.44667		NaN	NaN	-10.2099	-8.6114	NaN	NaN		0.917092	0.436649	-0.433616		0	1	1.59853
Cer	(d37:0-OH)	Cer	d37	0	OH	-2.59874	-4.31931	-3.95793	-4.31407	-4.05447	-4.13606		-7.22318	-7.1418	-7.35159	NaN	-6.16838	-5.87409		0.388116	0.8118	-0.542871		1.35063	0.0406957	1.21762
TG	(55:1)	TG	55	1		-2.61764	-2.78614	-2.94003	-3.26286	-2.90729	-2.44847		-2.92951	-2.3568	-2.01387	-1.55714	-2.0831	-1.95035		0.127837	0.984736	-0.0916058		0.805294	0.174551	0.569863
CL	(66:05)	CL	66	5		-2.69702	-2.15802	-1.70885	-1.81953	-1.82956	-2.07343		-3.37754	-3.09899	-4.5175	-3.7796	-3.81059	-4.523		0.363751	0.80537	0.280459		0.296416	0.547653	-0.373055
TG	(57:5)	TG	57	5		-2.7289	-2.47455	-2.47047	-2.41617	-2.02737	-3.01829		-2.89904	-2.82407	-2.2659	-2.47151	-2.96383	-2.69086		0.0793286	1	0.0706962		0.0644469	0.888207	-0.0457307
LPC	(18:1)	LPC	18	1		-2.73934	-3.05753	-2.48792	-2.30915	-3.00247	-2.91215		1.28379	1.40684	1.09443	0.504108	0.298985	0.473808		0.0248291	0.9813	0.0203396		2.59544	0.0234286	-0.836054
Cer	(d43:2)	Cer	d43	2		-2.80158	-3.36388	-2.99806	-3.05312	-2.95996	-2.83008		-0.280052	-0.375256	-0.10574	1.01689	0.648086	0.8633		0.225651	0.909489	0.106787		2.7759	0.0468571	1.09644
Cer	(d34:1-OH)	Cer	d34	1	OH	-3.01672	-5.16711	-3.8159	-3.04316	-2.83597	-3.02849		NaN	NaN	-6.76282	-6.30677	NaN	NaN		0.617447	0.592116	1.0307		0	0.945681	0.456046
SM	(34:2-OH)	SM	34	2	OH	-3.08406	-3.96463	-3.661	-0.113672	-1.54102	-0.247594		-2.72438	-2.55725	-2.3287	-2.60749	-3.05915	-2.08613		2.01475	0.0591111	2.9358		0.0521365	0.896068	-0.0474813
Cer	(d45:0)	Cer	d45	0		-3.15198	-2.92145	-2.94051	-3.05135	-2.80137	-3.11275		-2.87447	-2.58735	-2.19353	-2.37721	-2.20243	-1.80074		0.0456568	0.989969	0.016157		0.744324	0.205881	0.424989
LPE	(20:5)	LPE	20	5		-3.18857	-3.18429	-3.09341	-3.01327	-3.27761	-2.88655		-3.73897	-3.1201	-2.95798	-3.54382	-3.44065	-3.20875		0.305438	0.894504	0.0962814		0.178029	0.714711	-0.125387
SM	(32:0)	SM	32	0		-3.2116	NaN	-4.31683	-1.99095	NaN	-2.0456		1.43905	1.24561	1.7791	1.34494	0.700978	1.84467		0.711308	0.539491	1.74594		0.194174	0.692957	-0.191057
Cer	(d34:1)	Cer	d34	1		-3.21927	-4.3776	-4.13435	-4.0853	-3.61502	-3.9192		-2.03742	-2.57465	-2.46068	-1.45477	-1.96825	-1.88451		0.0321061	0.9801	0.0372337		1.21212	0.061619	0.588408
LPC	(18:0)	LPC	18	0		-3.28587	-4.16498	-3.59557	-3.20033	-3.97888	-3.92939		2.01326	1.59283	1.21625	1.22756	1.18492	1.02903		0.019155	0.986706	-0.020727		0.751492	0.203818	-0.460275
TG	(45:1)	TG	45	1		-3.31208	-3.22361	-3.49534	-2.74415	-2.53724	-2.77679		-2.24471	-2.90129	-2.90012	-1.75783	-2.35292	-2.93829		2.40408	0.056	0.657617		0.332324	0.513884	0.332358
CL	(70:05)	CL	70	5		-3.35597	-2.08336	-2.34418	-2.05307	-1.89204	-1.49772		1.63791	1.69194	2.05868	0.500386	1.28753	1.25382		0.765628	0.50696	0.780223		1.13298	0.0748132	-0.782263
PC	(40:3)	PC	40	3		-3.36598	-4.64803	-4.80003	-4.51982	-4.27978	-4.84778		1.70413	1.78869	1.38753	1.15435	0.867267	0.860467		0.21252	0.902366	-0.277781		1.8422	0.00964706	-0.666088
LPE	(16:0)	LPE	16	0		-3.61758	-3.57269	-3.0292	-2.8148	-3.28838	-3.96005		-2.22797	-1.9915	-2.91333	-3.75284	-3.46764	-3.68025		0.0458447	0.994563	0.052084		1.44762	0.0310877	-1.25598
SM	(40:0-OH)	SM	40	0	OH	-3.6693	-3.8698	-4.13307	-3.37819	-3.80166	-3.60589		NaN	NaN	NaN	NaN	NaN	NaN		0.745211	0.523	0.295479		NaN	1	0
SM	(34:0-OH)	SM	34	0	OH	-3.76081	-3.52324	-4.56192	-3.37941	-4.722	-3.33613		-2.46118	-2.69675	-2.48711	-3.16703	-3.69328	-3.04772		0.0866914	1	0.136144		1.31178	0.0467222	-0.754328
LPI	(20:4)	LPI	20	4		-3.9814	-5.10854	-4.28853	-4.92706	-4.66962	-5.39369		-6.49758	-6.93789	-4.54875	-6.83648	-5.71019	-4.34333		0.584822	0.642197	-0.537296		0.130266	0.778425	0.364737
SM	(33:0)	SM	33	0		-4.01492	NaN	NaN	-3.04457	-3.67206	-3.3131		-1.72467	-2.04778	-1.56421	-1.79188	-2.01226	-1.75987		NaN	1	0		0.172576	0.726509	-0.0757823
Cer	(d43:1)	Cer	d43	1		-4.11654	-4.62683	-4.60326	-4.36233	-4.31831	-4.36712		-1.11464	-0.405689	-0.422606	0.201801	0.0429038	0.541729		0.214318	0.907319	0.0996235		1.4125	0.0378065	0.909789
TG	(45:0)	TG	45	0		-4.12073	-4.30104	-4.80061	-5.048	-4.28371	-4.05503		-3.80866	-3.51796	-3.64413	-3.32343	-3.6574	-4.33199		0.051505	1	-0.0547868		0.129243	0.776054	-0.114028
TG	(45:2)	TG	45	2		-4.31411	NaN	NaN	-3.91495	-2.98324	-3.55756		-3.79846	-4.9481	-6.64237	-2.91115	-4.0284	-5.46472		NaN	1	0		0.376019	0.480678	0.99489
Cer	(d36:2-OH)	Cer	d36	2	OH	-4.33794	-6.43578	-4.62644	-1.83891	-2.75036	-2.15117		NaN	-6.66074	-6.44929	-7.27616	-5.48952	-6.45513		1.47107	0.232222	2.88657		0.0950934	0.832684	0.148077
CL	(72:09)	CL	72	9		-4.38176	-3.53846	-3.31912	-4.51811	-4.47228	-4.00773		-1.85922	-1.75591	-1.31052	-2.51149	-2.20261	-1.57164		0.686515	0.538267	-0.586257		0.605497	0.28768	-0.453367
LPC	(20:0)	LPC	20	0		-4.38525	-5.52461	-4.64296	-4.32107	-4.52641	-4.61219		-3.46995	-3.62451	-3.71083	-4.78321	-4.84121	-4.65304		0.394835	0.811837	0.364378		3.54654	0	-1.15739
PC	(40:2)	PC	40	2		-4.62249	-5.61975	-5.35504	-6.05153	-5.48771	-5.5758		2.61893	2.64269	2.52294	2.60479	2.08102	1.98966		0.631895	0.575403	-0.505919		0.721494	0.210832	-0.369699
CL	(72:08)	CL	72	8		-4.77396	-3.48039	-3.45614	-4.3949	-3.95031	-3.58014		-0.519975	-0.422292	-0.109526	-1.57568	-0.753415	-0.631696		0.0487104	0.996484	-0.0716167		0.815475	0.171111	-0.636333
CL	(66:03)	CL	66	3		-4.78159	-2.81539	-3.1413	-2.83017	-2.04399	-1.9222		-0.110305	-0.179603	0.523643	-0.969338	-0.666184	-0.765585		0.821911	0.492711	1.31398		1.35249	0.0412941	-0.87828
CL	(72:10)	CL	72	10		-4.84873	-4.01288	-3.66627	-5.11619	-5.55915	-4.80411		-5.40161	-4.48925	-4.45389	-6.03282	-5.22598	-4.37878		1.05229	0.364625	-0.983854		0.302978	0.541395	-0.43094
LPC	(16:0)	LPC	16	0		-4.90796	NaN	-4.72884	-3.29627	-4.21413	-4.8837		1.44096	1.48859	0.953101	0.740617	0.698858	0.677011		0.565168	0.630737	0.687031		1.13423	0.0742667	-0.588722
CL	(69:07)	CL	69	7		-5.09354	-3.64542	-3.53035	-3.33498	-3.41555	-3.18904		-2.53732	-2.56842	-2.58493	-3.25676	-3.17253	-2.82593		0.582614	0.636333	0.776578		1.24513	0.0548	-0.521515
CL	(69:05)	CL	69	5		-5.1298	-3.91853	-4.35781	-4.3931	-5.08177	-3.5911		-1.874	-1.80931	-1.42259	-2.6266	-2.16598	-1.52881		0.071025	1	0.113386		0.474637	0.371783	-0.405161
LPI	(20:5)	LPI	20	5		-5.33138	-7.33721	-6.05325	-6.01318	-5.92165	-6.22788		NaN	-10.8831	-11.1996	NaN	-9.85622	NaN		0.106775	1	0.186378		0	0.987804	1.18514
LPC	(16:1)	LPC	16	1		-5.50974	-6.60281	-5.36186	-6.43811	-5.46028	-6.43973		-1.06441	-1.14158	-1.50166	-2.04961	-2.48979	-2.0069		0.2196	0.908201	-0.287905		1.9861	0.0105806	-0.946218
CL	(69:04)	CL	69	4		-5.7699	-3.90215	-4.5475	-3.84823	-3.64878	-3.11142		0.016459	-0.0924367	-0.0537776	-1.20167	-0.446722	-0.650379		0.833026	0.48214	1.2037		1.08479	0.0844583	-0.723006
CL	(70:04)	CL	70	4		-6.15206	-4.17406	-4.38405	-3.63102	-3.06556	-2.80365		1.90058	1.77978	1.45622	0.828268	1.43515	0.841142		1.02316	0.361059	1.73665		1.24955	0.0562051	-0.677343
S	(d34:1)	S	d34	1		-6.26101	NaN	NaN	-6.78051	NaN	-7.7087		-1.37588	-0.559632	-1.25882	-2.31547	-2.36632	-2.07667		NaN	1	0		1.49663	0.0285185	-1.18805
CL	(72:07)	CL	72	7		-6.48542	-5.46566	-4.56069	-5.10368	-4.98358	-4.0356		0.147688	0.0225069	0.166317	-0.846793	-0.182254	-0.399079		0.521329	0.658169	0.796304		1.05415	0.09212	-0.588213
LPE	(18:2)	LPE	18	2		-6.59509	-6.06779	-6.90886	-5.25817	-5.08321	-6.81491		-6.09761	-5.50651	-7.2454	-6.66803	NaN	-6.84397		0.551542	0.640051	0.80515		0.343807	0.507522	-0.472828
S	(d42:2)	S	d42	2		-6.70601	NaN	NaN	-8.38552	-6.32704	NaN		-2.70066	-1.8578	-2.2909	-4.17583	-3.74488	-2.7336		NaN	1	0		1.11147	0.0781935	-1.26832
LPI	(17:0)	LPI	17	0		-6.79596	-7.52689	NaN	NaN	NaN	NaN		NaN	NaN	NaN	NaN	NaN	NaN		NaN	1	0		NaN	1	0
LPC	(18:4)	LPC	18	4		-6.82408	NaN	NaN	NaN	NaN	NaN		-5.16522	-4.89089	-4.47051	-5.72957	NaN	-5.41529		NaN	1	0		1.1831	0.0655632	-0.730224
LPC	(18:2)	LPC	18	2		-7.14154	NaN	NaN	NaN	NaN	NaN		-4.05094	-3.88609	-4.83102	-5.34077	NaN	NaN		NaN	1	0		0	0.97088	-1.08476
Cer	(d37:1-OH)	Cer	d37	1	OH	-7.25462	NaN	NaN	-7.92835	NaN	NaN		NaN	-6.02063	-6.66621	-5.95347	NaN	-5.83917		NaN	1	0		0.405781	0.444713	0.4471
SM	(44:1)	SM	44	1		-7.51652	-6.74427	-6.48541	-7.89248	-5.93395	-7.1985		-2.14767	-2.10462	-1.28243	-3.15626	-3.47139	-2.12168		0.0479587	0.993571	-0.0929106		0.97821	0.108218	-1.07154
CL	(71:08)	CL	71	8		-7.7765	-6.44093	-6.71294	-6.68974	-6.67613	-5.75309		-4.23741	-4.22146	-3.81268	-4.97041	-4.48861	-4.08652		0.511572	0.657581	0.6038		0.623595	0.275135	-0.424664
CL	(74:10)	CL	74	10		-7.98405	-8.24571	NaN	-9.2144	NaN	NaN		-4.56645	-4.82402	-3.47031	-5.70387	-4.7952	-4.12793		NaN	1	0		0.403893	0.444823	-0.588741
S	(d40:2)	S	d40	2		-8.41325	-8.68907	-10.3276	-9.9812	-9.41964	-9.76262		-6.0644	-5.32668	-6.86331	-8.59242	-7.43493	-8.34759		0.358307	0.805284	-0.57783		1.60649	0.0253023	-2.04018
CL	(72:06)	CL	72	6		-8.51482	-7.37288	-7.82279	-8.17078	-6.5021	-6.86147		-0.717634	-0.595418	0.0631409	-1.7005	-0.768057	-0.542635		0.51266	0.662729	0.725381		0.598572	0.288184	-0.587092
LPC	(22:6)	LPC	22	6		-8.84953	NaN	-8.91261	NaN	-9.05464	NaN		NaN	NaN	-8.35159	NaN	-9.06872	NaN		NaN	1	0		0	0.981117	-0.717123
CL	(70:03)	CL	70	3		-8.99821	-6.52871	-7.39079	-5.9303	-7.44167	-5.21434		-1.6447	-1.34923	-1.02618	-2.15194	-1.70875	-2.51604		0.669182	0.539937	1.4438		1.22433	0.0569639	-0.785541
CL	(68:03)	CL	68	3		-9.22933	-5.76943	-6.51839	-5.96248	-4.57707	-5.4383		0.177507	0.0909071	0.603259	-0.912409	-0.467701	-0.646141		0.669307	0.548508	1.84643		1.99804	0.0109333	-0.965975
S	(d44:0)	S	d44	0		-9.28614	NaN	-10.4387	-8.93355	-10.8202	-11.3863		-9.40397	-9.12447	-8.04347	-7.97636	-9.06147	-7.82866		0.207469	0.907329	-0.517605		0.426994	0.428355	0.568474
S	(d42:1)	S	d42	1		-9.3095	NaN	NaN	NaN	-8.19102	-8.45413		-4.79436	-4.20913	-4.63017	-9.20956	-8.21187	-6.27512		NaN	1	0		1.25991	0.0555325	-3.3543
CL	(76:10)	CL	76	10		-9.3154	NaN	NaN	NaN	NaN	NaN		-8.78664	-7.91816	-5.79214	NaN	-7.38997	-6.73383		NaN	1	0		0.166214	0.736657	0.437086
S	(d32:1)	S	d32	1		-9.8032	-10.5232	-10.0939	NaN	-10.3766	NaN		-4.90994	-4.44657	-5.48143	-5.99183	-6.47651	-6.05709		NaN	1	0		1.44538	0.0305517	-1.22916
S	(d36:1)	S	d36	1		-10.6462	-10.3712	NaN	NaN	NaN	-9.23947		-6.57201	-6.77018	NaN	NaN	NaN	NaN		NaN	1	0		0	0.952659	NaN

## Sheet: Table S3_Mock infected cells
						C6/36 (Cells) Mock 1	C6/36 (Cells) Mock 2	C6/36 (Cells) Mock 3	LLC-MK2 (Cells) Mock 1	LLC-MK2 (Cells) Mock 2	LLC-MK2 (Cells) Mock 3
C18(plas)-18:1	PC	C18(plas)-18:1				0.886385	-0.105493	-0.193863	2.16049	2.3451	3.10211
Cer	(d42:0)	Cer	d42	0		NaN	NaN	NaN	4.26778	4.08992	2.43947
Cer	(d40:0)	Cer	d40	0		NaN	NaN	NaN	2.21158	1.89075	0.134466
Cer	(d43:0)	Cer	d43	0		NaN	NaN	NaN	0.00701992	0.0790788	-1.41265
Cer	(d44:0)	Cer	d44	0		NaN	NaN	NaN	-1.03293	-1.22062	-2.01855
Cer	(d32:0)	Cer	d32	0		NaN	NaN	NaN	-1.63585	-2.72158	-5.14462
Cer	(d43:1-OH)	Cer	d43	1	OH	NaN	NaN	NaN	-4.37476	-4.27274	-3.48446
Cer	(d37:1-OH)	Cer	d37	1	OH	-7.25462	NaN	NaN	NaN	-6.02063	-6.66621
Cer	(d44:2)	Cer	d44	2		NaN	NaN	NaN	-5.92239	-6.1489	-5.77765
Cer	(d36:0-OH)	Cer	d36	0	OH	0.814334	-0.707355	-0.0980723	NaN	NaN	NaN
Cer	(d36:0)	Cer	d36	0		-0.28075	-1.5099	-1.40325	NaN	NaN	-2.36738
Cer	(d34:0-OH)	Cer	d34	0	OH	-0.799961	-2.13958	-1.5845	NaN	NaN	NaN
Cer	(d34:1-OH)	Cer	d34	1	OH	-3.01672	-5.16711	-3.8159	NaN	NaN	-6.76282
Cer	(d36:1)	Cer	d36	1		5.57746	4.14233	4.7682	-0.593777	-0.202896	-0.632056
Cer	(d38:1)	Cer	d38	1		4.09798	2.79134	3.37474	-1.16418	-1.03988	-1.72163
Cer	(d42:2)	Cer	d42	2		2.4507	1.83403	1.99838	4.42513	4.72909	4.47673
Cer	(d40:2)	Cer	d40	2		2.26801	1.01923	1.55101	1.52281	1.66322	1.08919
Cer	(d40:1)	Cer	d40	1		2.30145	1.31971	1.5153	1.0775	1.55499	1.43626
Cer	(d36:2)	Cer	d36	2		2.05373	0.170934	0.911277	-3.57865	-3.37334	-4.05086
Cer	(d37:1)	Cer	d37	1		1.67924	0.0097167	0.572842	-3.38684	-3.05466	-2.67502
Cer	(d35:1)	Cer	d35	1		0.841525	-0.484694	0.0362538	-0.930009	-0.824756	-1.05113
Cer	(d42:1)	Cer	d42	1		-0.126074	-0.50967	-0.580791	1.85052	2.38818	2.4562
Cer	(d39:1)	Cer	d39	1		0.0380423	-1.1167	-0.702379	-2.59459	-2.49359	-2.58016
Cer	(d41:2)	Cer	d41	2		-0.295744	-0.916862	-0.745541	0.716462	0.777792	0.451934
Cer	(d37:2)	Cer	d37	2		-0.327917	-1.6128	-1.28596	NaN	-5.97964	-6.66621
Cer	(d39:2)	Cer	d39	2		-0.718404	-1.86781	-1.4212	-5.27944	-4.88998	-4.80531
Cer	(d34:0)	Cer	d34	0		-0.242249	-2.15608	-1.6403	0.761194	0.55224	0.848535
Cer	(d33:1)	Cer	d33	1		-1.50668	-2.42654	-2.14581	-0.830075	-0.779697	-0.839058
Cer	(d32:1)	Cer	d32	1		-1.0915	-2.52176	-2.52903	-0.00844117	-0.0188821	-0.510567
Cer	(d45:0)	Cer	d45	0		-3.15198	-2.92145	-2.94051	-2.87447	-2.58735	-2.19353
Cer	(d43:2)	Cer	d43	2		-2.80158	-3.36388	-2.99806	-0.280052	-0.375256	-0.10574
Cer	(d37:0-OH)	Cer	d37	0	OH	-2.59874	-4.31931	-3.95793	-7.22318	-7.1418	-7.35159
Cer	(d36:1-OH)	Cer	d36	1	OH	-2.40016	-4.76108	-4.12308	-3.149	-3.18395	-4.70843
Cer	(d34:1)	Cer	d34	1		-3.21927	-4.3776	-4.13435	-2.03742	-2.57465	-2.46068
Cer	(d43:1)	Cer	d43	1		-4.11654	-4.62683	-4.60326	-1.11464	-0.405689	-0.422606
Cer	(d36:2-OH)	Cer	d36	2	OH	-4.33794	-6.43578	-4.62644	NaN	-6.66074	-6.44929
CL	(74:11)	CL	74	11		NaN	NaN	NaN	-8.53225	NaN	-8.10006
CL	(72:04)	CL	72	4		NaN	NaN	NaN	-0.920122	-1.00697	-1.28777
CL	(74:09)	CL	74	9		NaN	NaN	NaN	-2.58356	-2.53039	-1.99719
CL	(68:02)	CL	68	2		NaN	NaN	NaN	-2.81124	-3.16993	-2.48933
CL	(66:02)	CL	66	2		NaN	NaN	NaN	-3.03801	-3.29832	-2.55599
CL	(70:02)	CL	70	2		NaN	NaN	NaN	-7.1878	-7.18157	-4.96119
CL	(76:10)	CL	76	10		-9.3154	NaN	NaN	-8.78664	-7.91816	-5.79214
CL	(72:05)	CL	72	5		NaN	NaN	-7.72279	-0.13145	-0.19248	-0.375508
CL	(74:08)	CL	74	8		NaN	NaN	-9.6068	-2.12814	-1.98602	-1.83605
CL	(74:10)	CL	74	10		-7.98405	-8.24571	NaN	-4.56645	-4.82402	-3.47031
CL	(66:04)	CL	66	4		2.00857	2.90798	2.97709	2.22841	2.32004	2.49647
CL	(70:08)	CL	70	8		-0.992902	0.13924	-0.063368	-0.923565	-0.719164	-0.424287
CL	(68:04)	CL	68	4		-1.5847	-0.206215	-0.268829	3.02211	2.8932	3.02033
CL	(70:09)	CL	70	9		-1.42215	-0.734925	-0.852121	-3.27679	-3.45805	-2.83489
CL	(70:07)	CL	70	7		-2.44292	-0.880659	-1.11061	0.715976	0.65687	1.03936
CL	(66:05)	CL	66	5		-2.69702	-2.15802	-1.70885	-3.37754	-3.09899	-4.5175
CL	(70:06)	CL	70	6		-2.56446	-1.53846	-1.80881	0.375015	0.422724	0.77869
CL	(70:05)	CL	70	5		-3.35597	-2.08336	-2.34418	1.63791	1.69194	2.05868
CL	(66:03)	CL	66	3		-4.78159	-2.81539	-3.1413	-0.110305	-0.179603	0.523643
CL	(72:09)	CL	72	9		-4.38176	-3.53846	-3.31912	-1.85922	-1.75591	-1.31052
CL	(72:08)	CL	72	8		-4.77396	-3.48039	-3.45614	-0.519975	-0.422292	-0.109526
CL	(69:07)	CL	69	7		-5.09354	-3.64542	-3.53035	-2.53732	-2.56842	-2.58493
CL	(72:10)	CL	72	10		-4.84873	-4.01288	-3.66627	-5.40161	-4.48925	-4.45389
CL	(69:05)	CL	69	5		-5.1298	-3.91853	-4.35781	-1.874	-1.80931	-1.42259
CL	(70:04)	CL	70	4		-6.15206	-4.17406	-4.38405	1.90058	1.77978	1.45622
CL	(69:04)	CL	69	4		-5.7699	-3.90215	-4.5475	0.016459	-0.0924367	-0.0537776
CL	(72:07)	CL	72	7		-6.48542	-5.46566	-4.56069	0.147688	0.0225069	0.166317
CL	(68:03)	CL	68	3		-9.22933	-5.76943	-6.51839	0.177507	0.0909071	0.603259
CL	(71:08)	CL	71	8		-7.7765	-6.44093	-6.71294	-4.23741	-4.22146	-3.81268
CL	(70:03)	CL	70	3		-8.99821	-6.52871	-7.39079	-1.6447	-1.34923	-1.02618
CL	(67:03)	CL	67	3		NaN	-6.81497	-7.59872	-2.62237	-2.83791	-2.26026
CL	(72:06)	CL	72	6		-8.51482	-7.37288	-7.82279	-0.717634	-0.595418	0.0631409
LPC	(17:1)	LPC	17	1		NaN	NaN	NaN	-6.61508	NaN	-5.09166
LPC	(20:3)	LPC	20	3		NaN	NaN	NaN	-0.285334	-0.687119	-0.964535
LPC	(20:4)	LPC	20	4		NaN	NaN	NaN	-1.13969	-1.08727	-1.49191
LPC	(18:3)	LPC	18	3		NaN	NaN	NaN	-2.48323	-3.65189	-4.97242
LPC	(18:2)	LPC	18	2		-7.14154	NaN	NaN	-4.05094	-3.88609	-4.83102
LPC	(17:0)	LPC	17	0		NaN	NaN	NaN	-3.60541	-4.25495	-4.43614
LPC	(14:0)	LPC	14	0		NaN	NaN	NaN	-4.08838	-4.64174	-5.3838
LPC	(18:4)	LPC	18	4		-6.82408	NaN	NaN	-5.16522	-4.89089	-4.47051
LPC	(19:0)	LPC	19	0		NaN	NaN	NaN	-5.16441	-5.72132	-6.16146
LPC	(22:6)	LPC	22	6		-8.84953	NaN	-8.91261	NaN	NaN	-8.35159
LPC	(18:1)	LPC	18	1		-2.73934	-3.05753	-2.48792	1.28379	1.40684	1.09443
LPC	(18:0)	LPC	18	0		-3.28587	-4.16498	-3.59557	2.01326	1.59283	1.21625
LPC	(20:0)	LPC	20	0		-4.38525	-5.52461	-4.64296	-3.46995	-3.62451	-3.71083
LPC	(16:0)	LPC	16	0		-4.90796	NaN	-4.72884	1.44096	1.48859	0.953101
LPC	(16:1)	LPC	16	1		-5.50974	-6.60281	-5.36186	-1.06441	-1.14158	-1.50166
LPE	(18:4)	LPE	18	4		NaN	NaN	NaN	-7.53742	NaN	-7.4265
LPE	(20:0)	LPE	20	0		-2.55543	-3.09765	-2.59426	-9.07151	NaN	NaN
LPE	(18:1)	LPE	18	1		-2.42382	-2.67813	-1.87038	-1.29393	-1.22386	-2.11308
LPE	(18:0)	LPE	18	0		-2.35251	-2.77633	-2.22155	0.541719	0.142225	-0.0287186
LPE	(16:0)	LPE	16	0		-3.61758	-3.57269	-3.0292	-2.22797	-1.9915	-2.91333
LPE	(20:5)	LPE	20	5		-3.18857	-3.18429	-3.09341	-3.73897	-3.1201	-2.95798
LPE	(18:2)	LPE	18	2		-6.59509	-6.06779	-6.90886	-6.09761	-5.50651	-7.2454
LPI	(18:2)	LPI	18	2		NaN	NaN	NaN	-7.61289	-7.48458	-9.36309
LPI	(17:0)	LPI	17	0		-6.79596	-7.52689	NaN	NaN	NaN	NaN
LPI	(20:0)	LPI	20	0		-2.58025	-3.1172	-2.70404	NaN	NaN	-10.2099
LPI	(18:1)	LPI	18	1		0.23625	-0.742658	-0.117608	-2.69052	-3.11187	-3.94733
LPI	(18:0)	LPI	18	0		-0.130284	-0.845715	-0.447242	-0.615145	-1.01718	-1.16776
LPI	(16:0)	LPI	16	0		-0.129959	-0.96836	-0.520681	-7.45294	-8.41709	-8.57733
LPI	(20:4)	LPI	20	4		-3.9814	-5.10854	-4.28853	-6.49758	-6.93789	-4.54875
LPI	(20:5)	LPI	20	5		-5.33138	-7.33721	-6.05325	NaN	-10.8831	-11.1996
PC	(34:2)	PC	34	2		8.08663	7.44509	7.58867	8.13423	8.32828	8.36824
PC	(32:1)	PC	32	1		7.54209	7.09441	7.06763	8.01472	8.19558	8.40855
PC	(32:2)	PC	32	2		7.44745	6.63171	6.93565	6.4206	6.46415	6.67035
PC	(34:1)	PC	34	1		7.14357	6.65696	6.76197	7.71445	8.01237	8.15122
PC	(36:2)	PC	36	2		6.87746	6.02639	6.0411	7.32038	7.41118	7.60148
PC	(30:1)	PC	30	1		6.26644	5.55395	5.85293	5.63739	5.71164	5.86183
PC	(36:3)	PC	36	3		6.07511	4.92162	5.35398	6.35511	6.56119	6.59114
PC	(38:6)	PC	38	6		6.0488	4.69902	5.02843	3.50332	3.64147	3.95706
PC	(34:3)	PC	34	3		5.41039	4.43654	4.81058	5.13263	5.05553	5.25666
PC	(36:1)	PC	36	1		5.20306	4.21036	4.41168	7.31148	7.38938	7.54772
PC	(35:2)	PC	35	2		4.91634	3.84221	4.40007	5.88936	6.0142	6.13048
PC	(38:5)	PC	38	5		4.81734	3.78909	4.02702	3.23865	3.51998	3.94975
PC	(33:2)	PC	33	2		4.606	3.6967	3.98971	4.35608	4.40425	4.73151
PC	(33:1)	PC	33	1		4.67622	3.89019	3.94328	5.96511	6.14874	6.29721
PC	(32:0)	PC	32	0		3.77753	3.2717	3.4564	4.94264	5.16933	5.80514
PC	(30:0)	PC	30	0		2.67013	2.61646	2.55301	4.01722	4.29033	4.82275
PC	(35:1)	PC	35	1		2.31114	1.2912	1.43729	4.29715	3.93331	4.08949
PC	(34:0)	PC	34	0		1.73466	0.983234	1.175	1.89422	2.19289	3.03268
PC	(38:1)	PC	38	1		1.6956	0.472842	0.837701	2.86681	2.96009	2.90527
PC	(38:2)	PC	38	2		0.943284	0.0530542	0.235619	4.52105	4.56046	4.42384
PC	(31:0)	PC	31	0		0.49561	-0.0691478	0.122074	2.56097	2.68304	2.98822
PC	(38:3)	PC	38	3		0.568636	-0.488829	-0.168594	3.33705	3.11635	3.03701
PC	(37:2)	PC	37	2		0.235911	-1.5316	-0.75737	2.73189	2.60984	2.74958
PC	(33:0)	PC	33	0		0.0566862	-0.732192	-0.88248	1.07051	0.975733	1.56338
PC	(34:4)	PC	34	4		-1.61844	-1.44715	-1.45119	-1.69831	-1.01701	-0.778113
PC	(36:0)	PC	36	0		-0.830299	-2.11917	-1.67739	-2.92603	-3.66896	-1.52293
PC	(37:3)	PC	37	3		-1.2408	-2.09047	-1.72416	0.754445	0.41109	0.572275
PC	(37:1)	PC	37	1		-0.779347	-1.86821	-1.99681	1.83474	1.73211	1.94384
PC	(35:0)	PC	35	0		-2.26832	-3.19178	-3.01544	-1.19167	-1.35492	-0.97885
PC	(40:3)	PC	40	3		-3.36598	-4.64803	-4.80003	1.70413	1.78869	1.38753
PC	(40:2)	PC	40	2		-4.62249	-5.61975	-5.35504	2.61893	2.64269	2.52294
PE	(34:0)	PE	34	0		0.62609	-0.145404	0.593194	NaN	NaN	NaN
PE	(34:2)	PE	34	2		8.63863	7.97666	8.55692	6.11527	5.65373	4.5335
PE	(32:1)	PE	32	1		8.20118	7.72544	8.39717	5.1892	5.21437	5.13782
PE	(34:1)	PE	34	1		7.94737	7.5713	7.89042	6.52533	6.27021	6.46262
PE	(36:2)	PE	36	2		7.67861	7.13307	7.80138	7.36638	7.19012	6.7768
PE	(36:1)	PE	36	1		7.07827	6.70424	6.97506	7.571	7.52104	7.23893
PE	(36:3)	PE	36	3		6.22497	5.20742	6.1109	5.24825	4.53353	3.19467
PE	(38:5)	PE	38	5		4.96505	4.46587	4.85877	6.37064	6.47893	6.41416
PE	(32:0)	PE	32	0		2.55217	1.53929	2.02051	-1.04697	-0.829548	-0.531226
PE	(35:1)	PE	35	1		1.74492	1.08206	1.39823	0.256908	0.43463	0.917759
PE	(38:2)	PE	38	2		-0.200231	-0.532061	-0.170336	2.48472	2.15414	-0.893221
PE	(38:4)	PE	38	4		-0.563543	-1.08233	-0.678159	5.36504	5.22266	5.71483
PG	(36:1)	PG	36	1		NaN	NaN	NaN	-0.393526	-0.0851991	0.268007
PG	(36:0)	PG	36	0		NaN	NaN	NaN	-0.773917	-0.413715	-0.297152
PG	(38:1)	PG	38	1		NaN	NaN	NaN	-2.11303	-1.80381	-2.17477
PG	(36:3)	PG	36	3		-1.12232	-0.936418	-1.25214	NaN	NaN	NaN
PG	(38:2)	PG	38	2		NaN	-7.65076	-6.38731	NaN	NaN	NaN
PG	(32:0)	PG	32	0		-0.392794	-0.789813	-0.702768	-5.4061	-5.50476	-4.9749
PG	(36:2)	PG	36	2		-1.27682	-1.37431	-1.30518	NaN	-2.93754	-1.29086
PG	(36:4)	PG	36	4		-2.41389	-1.90222	-2.36652	-7.57307	-6.54023	-5.6671
PI	(36:4)	PI	36	4		7.44179	6.83665	7.1558	2.44114	2.58677	2.98153
PI	(38:5)	PI	38	5		7.5514	6.72289	7.14324	3.9837	4.09332	4.75159
PI	(38:4)	PI	38	4		7.27756	6.69782	6.96918	6.42217	6.46845	7.19624
PI	(36:3)	PI	36	3		6.3973	5.8206	6.11651	4.12443	4.16825	4.39478
PI	(34:2)	PI	34	2		6.46869	5.4965	6.0195	4.27282	4.22558	4.47552
PI	(36:2)	PI	36	2		6.17047	4.97783	5.59689	6.84613	6.63849	6.89166
PI	(34:1)	PI	34	1		6.02494	5.17907	5.51489	6.49793	6.32349	5.98922
PI	(38:3)	PI	38	3		3.67462	3.2379	3.5248	4.55613	4.69532	5.09115
PI	(36:1)	PI	36	1		2.76821	2.0434	2.59282	6.53666	6.49671	6.59512
PI	(35:2)	PI	35	2		1.4512	0.716944	1.13461	1.88052	1.88083	1.9867
PS	(40:2)	PS	40	2		NaN	NaN	NaN	2.43737	2.52823	1.87566
PS	(40:1)	PS	40	1		NaN	NaN	NaN	1.69773	2.14759	1.10124
PS	(42:2)	PS	42	2		NaN	NaN	NaN	1.40264	1.9095	1.54759
PS	(40:4)	PS	40	4		-2.52419	-2.3825	-2.2231	NaN	NaN	NaN
PS	(38:6)	PS	38	6		-1.71595	-2.67414	-2.34228	NaN	NaN	NaN
PS	(36:2)	PS	36	2		8.05848	7.23632	7.54367	3.99164	4.07352	4.49856
PS	(34:2)	PS	34	2		7.42561	6.5591	6.81715	1.32988	1.35631	1.99595
PS	(34:1)	PS	34	1		6.55213	5.56247	5.84465	4.42075	4.25954	4.92592
PS	(36:1)	PS	36	1		6.0373	5.49109	5.75306	6.37656	6.48757	6.67466
PS	(32:1)	PS	32	1		5.03978	4.33125	4.50503	0.934662	0.884226	2.05054
PS	(35:1)	PS	35	1		4.61249	3.79236	4.40204	3.08296	2.67012	3.0755
PS	(33:1)	PS	33	1		4.83481	3.80219	4.14531	-0.755447	-0.756648	0.133564
PS	(35:2)	PS	35	2		4.53415	3.77056	4.02033	1.43614	1.19921	1.38585
PS	(38:1)	PS	38	1		3.31512	2.79336	3.21886	0.00618748	0.054295	-1.73455
PS	(36:0)	PS	36	0		2.8072	2.14954	2.10241	2.8349	2.86023	3.29534
PS	(38:5)	PS	38	5		1.64032	1.53984	1.68615	-4.20908	-3.34241	-2.78693
PS	(34:3)	PS	34	3		1.48629	0.734916	0.862634	-4.96181	-5.53521	-5.72478
PS	(38:4)	PS	38	4		0.458507	0.424781	0.48305	-0.376947	0.104607	0.455645
S	(d36-OH:2)	S	d36-OH	2		NaN	NaN	NaN	1.28729	1.77093	1.19685
S	(d34:1)	S	d34	1		-6.26101	NaN	NaN	-1.37588	-0.559632	-1.25882
S	(d42:2)	S	d42	2		-6.70601	NaN	NaN	-2.70066	-1.8578	-2.2909
S	(d34:2)	S	d34	2		NaN	NaN	NaN	-3.83682	-2.99827	-3.13158
S	(d42:1)	S	d42	1		-9.3095	NaN	NaN	-4.79436	-4.20913	-4.63017
S	(d40:1)	S	d40	1		NaN	NaN	NaN	-6.43692	-5.55176	-6.38563
S	(d41:1)	S	d41	1		NaN	NaN	NaN	-8.55723	-7.38966	NaN
S	(d44-OH:2)	S	d44-OH	2		NaN	NaN	NaN	-8.58052	-8.08204	-7.96693
S	(d42:0)	S	d42	0		NaN	NaN	NaN	-8.92341	-8.38063	-8.58741
S	(d36:1)	S	d36	1		-10.6462	-10.3712	NaN	-6.57201	-6.77018	NaN
S	(d34-OH:1)	S	d34-OH	1		-2.06829	-2.35281	-2.27538	-2.50367	-2.06057	-2.4151
S	(d32:1)	S	d32	1		-9.8032	-10.5232	-10.0939	-4.90994	-4.44657	-5.48143
S	(d40:2)	S	d40	2		-8.41325	-8.68907	-10.3276	-6.0644	-5.32668	-6.86331
S	(d44:0)	S	d44	0		-9.28614	NaN	-10.4387	-9.40397	-9.12447	-8.04347
S	(d33:1)	S	d33	1		NaN	-11.1526	-11.4387	-9.31606	-8.433	-9.27903
SM	(30:1)	SM	30	1		NaN	NaN	NaN	0.177522	-0.196445	-0.537699
SM	(35:2)	SM	35	2		NaN	NaN	NaN	-0.125295	-0.288901	-0.0955638
SM	(33:0)	SM	33	0		-4.01492	NaN	NaN	-1.72467	-2.04778	-1.56421
SM	(30:0)	SM	30	0		NaN	NaN	NaN	NaN	-5.40691	-5.96419
SM	(38:2)	SM	38	2		2.19173	1.29991	1.61191	NaN	NaN	NaN
SM	(40:0-OH)	SM	40	0	OH	-3.6693	-3.8698	-4.13307	NaN	NaN	NaN
SM	(34:1)	SM	34	1		7.6763	6.94855	7.11963	7.72102	7.89236	8.03398
SM	(36:1)	SM	36	1		6.66144	5.98513	6.38436	5.14124	5.14421	4.66006
SM	(38:1)	SM	38	1		5.13036	4.56076	4.90414	1.12373	1.41305	0.786855
SM	(42:2)	SM	42	2		4.91645	4.30364	4.43536	6.1341	6.0709	6.26681
SM	(40:1)	SM	40	1		4.04044	3.59448	3.77318	3.62307	3.64341	3.92518
SM	(40:2)	SM	40	2		3.74727	3.33807	3.39405	3.20863	3.28444	2.96024
SM	(42:1)	SM	42	1		2.45726	2.4253	2.61459	4.60269	4.42426	4.67268
SM	(34:0)	SM	34	0		2.62286	2.30915	2.38057	3.37196	3.35142	4.13284
SM	(32:1)	SM	32	1		3.80371	1.25302	2.17964	5.787	5.64317	5.61726
SM	(41:1)	SM	41	1		1.23084	0.991789	1.30629	1.89933	1.78042	1.59406
SM	(33:1)	SM	33	1		1.13246	0.523485	0.81832	4.24027	4.11919	4.38039
SM	(34:2)	SM	34	2		0.942391	0.340595	0.739064	4.86313	4.97669	5.12576
SM	(36:0)	SM	36	0		0.824987	0.443281	0.385619	-1.21567	-1.85754	-1.41952
SM	(38:0)	SM	38	0		-0.211449	-0.288664	-0.406592	-3.26694	-2.32043	NaN
SM	(39:1)	SM	39	1		0.485192	0.260743	-0.441598	-4.11886	-6.12716	-4.68818
SM	(37:1)	SM	37	1		0.256622	-0.716958	-0.608037	-2.78134	-2.50331	-2.57744
SM	(36:2)	SM	36	2		-0.487019	-0.46652	-0.696605	2.21361	2.2861	2.16714
SM	(40:0)	SM	40	0		-0.96967	-1.06841	-0.96861	-2.93376	-3.12926	-1.6996
SM	(44:2)	SM	44	2		-1.66718	-1.85956	-1.97986	1.54046	1.30729	1.5365
SM	(34:2-OH)	SM	34	2	OH	-3.08406	-3.96463	-3.661	-2.72438	-2.55725	-2.3287
SM	(32:0)	SM	32	0		-3.2116	NaN	-4.31683	1.43905	1.24561	1.7791
SM	(34:0-OH)	SM	34	0	OH	-3.76081	-3.52324	-4.56192	-2.46118	-2.69675	-2.48711
SM	(44:1)	SM	44	1		-7.51652	-6.74427	-6.48541	-2.14767	-2.10462	-1.28243
TG	(58:8)	TG	58	8		NaN	NaN	NaN	-0.19275	-0.0877963	-0.037362
TG	(58:7)	TG	58	7		NaN	NaN	NaN	-0.734092	-0.450009	-0.11559
TG	(56:1)	TG	56	1		NaN	NaN	NaN	-3.47131	-4.21442	NaN
TG	(45:2)	TG	45	2		-4.31411	NaN	NaN	-3.79846	-4.9481	-6.64237
TG	(60:12)	TG	60	12		NaN	NaN	NaN	-6.08924	-5.55938	-5.05246
TG	(59:4)	TG	59	4		NaN	NaN	NaN	-7.55933	-6.27468	-7.15021
TG	(54:3)	TG	54	3		6.14736	6.28006	5.99343	5.85168	6.05267	6.23161
TG	(52:2)	TG	52	2		5.45976	5.64618	5.12416	5.53765	5.36313	5.73535
TG	(50:1)	TG	50	1		4.49317	4.52255	4.1861	4.41718	4.43617	4.74597
TG	(54:4)	TG	54	4		4.49405	4.4686	4.11136	3.8106	3.81027	4.44801
TG	(54:5)	TG	54	5		3.77616	3.84148	3.78972	3.4842	3.39712	3.94457
TG	(54:2)	TG	54	2		4.36323	4.20272	3.7475	4.10249	4.20642	4.53831
TG	(52:3)	TG	52	3		4.04316	4.18771	3.63883	4.53813	4.43404	4.54079
TG	(52:1)	TG	52	1		3.84041	3.91951	3.32445	3.50054	3.81598	4.11192
TG	(50:2)	TG	50	2		3.45207	3.53545	3.06999	4.62644	4.47344	4.40181
TG	(54:6)	TG	54	6		2.75773	2.8493	2.57447	2.54779	2.53372	2.85966
TG	(52:4)	TG	52	4		2.58781	2.6018	2.534	2.78724	2.61113	2.8655
TG	(56:6)	TG	56	6		2.25943	2.44597	2.21224	2.05648	2.07219	2.43282
TG	(48:1)	TG	48	1		2.33344	2.48868	2.03254	3.27438	3.16323	3.19318
TG	(48:2)	TG	48	2		1.86822	1.60058	1.52619	3.47701	3.37613	2.78517
TG	(50:3)	TG	50	3		1.84526	1.64426	1.44657	3.41492	3.26976	2.68778
TG	(54:1)	TG	54	1		1.51424	1.68617	1.30358	1.39748	1.44527	1.61322
TG	(56:7)	TG	56	7		1.32559	1.32675	0.918609	1.67075	1.75278	1.83191
TG	(48:0)	TG	48	0		1.13077	1.20192	0.839736	0.514351	0.669616	1.28286
TG	(46:1)	TG	46	1		1.09914	0.75609	0.808643	2.11101	2.00181	1.50184
TG	(56:3)	TG	56	3		1.16792	1.08162	0.580293	1.42474	1.60909	1.69933
TG	(56:8)	TG	56	8		0.301673	0.42473	0.368764	0.715953	0.67915	0.893368
TG	(56:2)	TG	56	2		0.466877	0.538555	0.289386	0.861096	0.834996	0.772096
TG	(46:2)	TG	46	2		0.405297	0.826801	0.173028	1.25721	0.940257	0.607361
TG	(51:1)	TG	51	1		0.0237353	0.132219	-0.112216	-0.0417389	0.290452	0.551121
TG	(50:0)	TG	50	0		0.692228	0.677628	-0.155683	-0.0799719	0.2047	0.862358
TG	(53:2)	TG	53	2		0.109366	0.105077	-0.168898	0.83714	1.01266	0.984584
TG	(48:3)	TG	48	3		-0.0977331	0.451284	-0.297121	1.21207	0.927599	0.768741
TG	(52:0)	TG	52	0		-0.368856	-0.218064	-0.528231	-0.4537	-0.490076	-0.562669
TG	(49:1)	TG	49	1		-0.276428	-0.252484	-0.81498	0.468008	-0.035243	0.508833
TG	(51:2)	TG	51	2		-0.353609	-0.548434	-1.0171	1.4584	1.00678	0.947995
TG	(36:0)	TG	36	0		-1.31808	-1.33239	-1.33586	-1.63816	-2.43134	-1.23432
TG	(44:1)	TG	44	1		-1.87314	-1.51702	-1.85191	-2.32277	-2.98336	NaN
TG	(53:3)	TG	53	3		-1.39459	-1.32764	-1.85669	0.704264	0.293672	0.320866
TG	(49:0)	TG	49	0		-1.76125	-1.78324	-1.87038	-2.53545	-2.18581	-1.65421
TG	(47:1)	TG	47	1		-1.94554	-1.89819	-2.06038	-0.482401	-0.811777	-0.669798
TG	(49:3)	TG	49	3		-2.00252	-1.73824	-2.23152	-0.488184	-0.67096	-0.898863
TG	(57:5)	TG	57	5		-2.7289	-2.47455	-2.47047	-2.89904	-2.82407	-2.2659
TG	(47:0)	TG	47	0		-2.01931	-2.26181	-2.49792	-2.45075	-3.11943	-2.24319
TG	(57:4)	TG	57	4		-2.16424	-2.19776	-2.56616	-2.56226	-2.75885	-1.98913
TG	(55:1)	TG	55	1		-2.61764	-2.78614	-2.94003	-2.92951	-2.3568	-2.01387
TG	(45:1)	TG	45	1		-3.31208	-3.22361	-3.49534	-2.24471	-2.90129	-2.90012
TG	(45:0)	TG	45	0		-4.12073	-4.30104	-4.80061	-3.80866	-3.51796	-3.64413

## Sheet: Table S4_C636_cells_DV2vMo
						C6/36 (Cells) Mock 1	C6/36 (Cells) Mock 2	C6/36 (Cells) Mock 3	C6/36 (Cells) DENV2 1	C6/36 (Cells) DENV2 2	C6/36 (Cells) DENV2 3		-Log Welch's T-test p-value C6/36 (Cells) DENV 2 / Mock	Welch's T-test q-value C6/36 (Cells) DENV 2 / Mock	log2 FC C6/36 (Cells) DENV 2 / Mock
C18(plas)-18:1	PC	C18(plas)-18:1				0.886385	-0.105493	-0.193863	-0.0371366	0.410227	0.0922949		0.0357897	0.984667	-0.0405475
Cer	(d40:0)	Cer	d40	0		NaN	NaN	NaN	NaN	-5.54915	-5.78185		NaN	1	0
Cer	(d36:2-OH)	Cer	d36	2	OH	-4.33794	-6.43578	-4.62644	-1.83891	-2.75036	-2.15117		1.47107	0.232222	2.88657
Cer	(d34:1-OH)	Cer	d34	1	OH	-3.01672	-5.16711	-3.8159	-3.04316	-2.83597	-3.02849		0.617447	0.592116	1.0307
Cer	(d42:2)	Cer	d42	2		2.4507	1.83403	1.99838	2.18437	2.3631	2.50115		0.515398	0.669143	0.255172
Cer	(d34:0-OH)	Cer	d34	0	OH	-0.799961	-2.13958	-1.5845	-1.49468	-0.890584	-0.816667		0.407185	0.808	0.4407
Cer	(d37:0-OH)	Cer	d37	0	OH	-2.59874	-4.31931	-3.95793	-4.31407	-4.05447	-4.13606		0.388116	0.8118	-0.542871
Cer	(d37:1)	Cer	d37	1		1.67924	0.0097167	0.572842	0.181394	0.252071	0.370638		0.370178	0.821385	-0.485898
Cer	(d41:2)	Cer	d41	2		-0.295744	-0.916862	-0.745541	-0.651809	-0.396081	-0.438181		0.303455	0.88869	0.157358
Cer	(d40:2)	Cer	d40	2		2.26801	1.01923	1.55101	1.24346	1.34709	1.39194		0.289253	0.878754	-0.285254
Cer	(d38:1)	Cer	d38	1		4.09798	2.79134	3.37474	3.01616	3.13047	3.26473		0.273777	0.88254	-0.284234
Cer	(d36:0-OH)	Cer	d36	0	OH	0.814334	-0.707355	-0.0980723	-0.751076	-0.146821	-0.107244		0.266489	0.87324	-0.338016
Cer	(d42:1)	Cer	d42	1		-0.126074	-0.50967	-0.580791	-0.493889	-0.276321	-0.125498		0.23595	0.913522	0.106943
Cer	(d43:2)	Cer	d43	2		-2.80158	-3.36388	-2.99806	-3.05312	-2.95996	-2.83008		0.225651	0.909489	0.106787
Cer	(d43:1)	Cer	d43	1		-4.11654	-4.62683	-4.60326	-4.36233	-4.31831	-4.36712		0.214318	0.907319	0.0996235
Cer	(d33:1)	Cer	d33	1		-1.50668	-2.42654	-2.14581	-2.06145	-1.76591	-1.78727		0.196763	0.921407	0.154797
Cer	(d36:2)	Cer	d36	2		2.05373	0.170934	0.911277	0.607769	0.852672	0.78034		0.192748	0.927918	-0.298387
Cer	(d36:1-OH)	Cer	d36	1	OH	-2.40016	-4.76108	-4.12308	-3.62694	-3.19715	-3.30644		0.192261	0.923184	0.384596
Cer	(d39:2)	Cer	d39	2		-0.718404	-1.86781	-1.4212	-1.50411	-1.53441	-1.47486		0.177582	0.937413	-0.168653
Cer	(d36:1)	Cer	d36	1		5.57746	4.14233	4.7682	4.54882	4.68187	4.74849		0.140368	0.971547	-0.169601
Cer	(d39:1)	Cer	d39	1		0.0380423	-1.1167	-0.702379	-0.783474	-0.757052	-0.645204		0.137192	0.970658	-0.134897
Cer	(d34:0)	Cer	d34	0		-0.242249	-2.15608	-1.6403	-1.90383	-0.522329	-1.11049		0.08428	1	0.167326
Cer	(d37:2)	Cer	d37	2		-0.327917	-1.6128	-1.28596	-1.00553	-1.06473	-0.908964		0.0700954	1	0.0824855
Cer	(d32:1)	Cer	d32	1		-1.0915	-2.52176	-2.52903	-1.87518	-2.36617	-2.21261		0.0696594	1	-0.103889
Cer	(d45:0)	Cer	d45	0		-3.15198	-2.92145	-2.94051	-3.05135	-2.80137	-3.11275		0.0456568	0.989969	0.016157
Cer	(d36:0)	Cer	d36	0		-0.28075	-1.5099	-1.40325	-1.566	-0.89909	-0.911631		0.0454556	0.985505	-0.0609421
Cer	(d34:1)	Cer	d34	1		-3.21927	-4.3776	-4.13435	-4.0853	-3.61502	-3.9192		0.0321061	0.9801	0.0372337
Cer	(d40:1)	Cer	d40	1		2.30145	1.31971	1.5153	1.56674	1.62204	1.85658		0.0313476	0.975248	-0.0303605
Cer	(d35:1)	Cer	d35	1		0.841525	-0.484694	0.0362538	-0.0995307	0.227764	0.274623		0.00253251	1	0.00325754
CL	(66:02)	CL	66	2		NaN	NaN	NaN	NaN	-7.18172	-9.38631		NaN	1	0
CL	(72:05)	CL	72	5		NaN	NaN	-7.72279	-7.74809	-8.94571	-6.87819		NaN	1	0
CL	(74:10)	CL	74	10		-7.98405	-8.24571	NaN	-9.2144	NaN	NaN		NaN	1	0
CL	(70:09)	CL	70	9		-1.42215	-0.734925	-0.852121	-1.64315	-1.84023	-1.45747		1.13017	0.328828	-0.643885
CL	(68:04)	CL	68	4		-1.5847	-0.206215	-0.268829	0.362628	0.706309	0.936521		1.09432	0.358667	1.35507
CL	(72:10)	CL	72	10		-4.84873	-4.01288	-3.66627	-5.11619	-5.55915	-4.80411		1.05229	0.364625	-0.983854
CL	(70:04)	CL	70	4		-6.15206	-4.17406	-4.38405	-3.63102	-3.06556	-2.80365		1.02316	0.361059	1.73665
CL	(69:04)	CL	69	4		-5.7699	-3.90215	-4.5475	-3.84823	-3.64878	-3.11142		0.833026	0.48214	1.2037
CL	(66:04)	CL	66	4		2.00857	2.90798	2.97709	3.2426	3.4658	3.30016		0.832732	0.471182	0.704972
CL	(66:03)	CL	66	3		-4.78159	-2.81539	-3.1413	-2.83017	-2.04399	-1.9222		0.821911	0.492711	1.31398
CL	(70:05)	CL	70	5		-3.35597	-2.08336	-2.34418	-2.05307	-1.89204	-1.49772		0.765628	0.50696	0.780223
CL	(72:09)	CL	72	9		-4.38176	-3.53846	-3.31912	-4.51811	-4.47228	-4.00773		0.686515	0.538267	-0.586257
CL	(68:03)	CL	68	3		-9.22933	-5.76943	-6.51839	-5.96248	-4.57707	-5.4383		0.669307	0.548508	1.84643
CL	(70:03)	CL	70	3		-8.99821	-6.52871	-7.39079	-5.9303	-7.44167	-5.21434		0.669182	0.539937	1.4438
CL	(69:07)	CL	69	7		-5.09354	-3.64542	-3.53035	-3.33498	-3.41555	-3.18904		0.582614	0.636333	0.776578
CL	(72:07)	CL	72	7		-6.48542	-5.46566	-4.56069	-5.10368	-4.98358	-4.0356		0.521329	0.658169	0.796304
CL	(72:06)	CL	72	6		-8.51482	-7.37288	-7.82279	-8.17078	-6.5021	-6.86147		0.51266	0.662729	0.725381
CL	(71:08)	CL	71	8		-7.7765	-6.44093	-6.71294	-6.68974	-6.67613	-5.75309		0.511572	0.657581	0.6038
CL	(70:06)	CL	70	6		-2.56446	-1.53846	-1.80881	-2.42022	-2.5963	-2.05777		0.46362	0.73627	-0.387519
CL	(66:05)	CL	66	5		-2.69702	-2.15802	-1.70885	-1.81953	-1.82956	-2.07343		0.363751	0.80537	0.280459
CL	(70:07)	CL	70	7		-2.44292	-0.880659	-1.11061	-1.22627	-1.21766	-0.789359		0.299002	0.893436	0.400299
CL	(67:03)	CL	67	3		NaN	-6.81497	-7.59872	-6.83906	-7.74293	-5.78367		0.231782	0.907853	0.418293
CL	(70:08)	CL	70	8		-0.992902	0.13924	-0.063368	-0.547821	-0.503398	-0.286761		0.136981	0.965333	-0.140317
CL	(69:05)	CL	69	5		-5.1298	-3.91853	-4.35781	-4.3931	-5.08177	-3.5911		0.071025	1	0.113386
CL	(72:08)	CL	72	8		-4.77396	-3.48039	-3.45614	-4.3949	-3.95031	-3.58014		0.0487104	0.996484	-0.0716167
LPC	(22:6)	LPC	22	6		-8.84953	NaN	-8.91261	NaN	-9.05464	NaN		NaN	1	0
LPC	(16:0)	LPC	16	0		-4.90796	NaN	-4.72884	-3.29627	-4.21413	-4.8837		0.565168	0.630737	0.687031
LPC	(20:0)	LPC	20	0		-4.38525	-5.52461	-4.64296	-4.32107	-4.52641	-4.61219		0.394835	0.811837	0.364378
LPC	(16:1)	LPC	16	1		-5.50974	-6.60281	-5.36186	-6.43811	-5.46028	-6.43973		0.2196	0.908201	-0.287905
LPC	(18:1)	LPC	18	1		-2.73934	-3.05753	-2.48792	-2.30915	-3.00247	-2.91215		0.0248291	0.9813	0.0203396
LPC	(18:0)	LPC	18	0		-3.28587	-4.16498	-3.59557	-3.20033	-3.97888	-3.92939		0.019155	0.986706	-0.020727
LPE	(18:2)	LPE	18	2		-6.59509	-6.06779	-6.90886	-5.25817	-5.08321	-6.81491		0.551542	0.640051	0.80515
LPE	(18:0)	LPE	18	0		-2.35251	-2.77633	-2.22155	-2.3912	-2.66259	-2.94201		0.393247	0.804889	-0.215142
LPE	(20:5)	LPE	20	5		-3.18857	-3.18429	-3.09341	-3.01327	-3.27761	-2.88655		0.305438	0.894504	0.0962814
LPE	(16:0)	LPE	16	0		-3.61758	-3.57269	-3.0292	-2.8148	-3.28838	-3.96005		0.0458447	0.994563	0.052084
LPE	(20:0)	LPE	20	0		-2.55543	-3.09765	-2.59426	-2.63843	-2.67484	-2.87335		0.035111	0.980744	0.0202403
LPE	(18:1)	LPE	18	1		-2.42382	-2.67813	-1.87038	-1.9353	-2.55227	-2.48951		0.00167164	0.996651	-0.00158477
LPI	(17:0)	LPI	17	0		-6.79596	-7.52689	NaN	NaN	NaN	NaN		NaN	1	0
LPI	(18:0)	LPI	18	0		-0.130284	-0.845715	-0.447242	-1.14296	-1.01973	-1.58172		1.33019	0.22624	-0.773724
LPI	(20:0)	LPI	20	0		-2.58025	-3.1172	-2.70404	-3.30888	-2.94677	-3.44667		0.917092	0.436649	-0.433616
LPI	(20:4)	LPI	20	4		-3.9814	-5.10854	-4.28853	-4.92706	-4.66962	-5.39369		0.584822	0.642197	-0.537296
LPI	(16:0)	LPI	16	0		-0.129959	-0.96836	-0.520681	-0.138338	-0.190299	-0.659935		0.285262	0.880748	0.210142
LPI	(20:5)	LPI	20	5		-5.33138	-7.33721	-6.05325	-6.01318	-5.92165	-6.22788		0.106775	1	0.186378
LPI	(18:1)	LPI	18	1		0.23625	-0.742658	-0.117608	-0.0272899	-0.196211	-0.373087		0.00957531	0.99468	0.00914282
PC	(31:0)	PC	31	0		0.49561	-0.0691478	0.122074	-0.733772	-0.13398	-0.505086		1.2468	0.275556	-0.640459
PC	(38:5)	PC	38	5		4.81734	3.78909	4.02702	3.53496	3.31901	3.51149		0.887436	0.44841	-0.756001
PC	(37:3)	PC	37	3		-1.2408	-2.09047	-1.72416	-2.20494	-2.39542	-2.2192		0.878643	0.4478	-0.588047
PC	(34:0)	PC	34	0		1.73466	0.983234	1.175	0.703898	0.962733	0.881928		0.753491	0.52251	-0.448112
PC	(35:0)	PC	35	0		-2.26832	-3.19178	-3.01544	-3.40705	-3.38122	-3.35446		0.725276	0.532815	-0.555729
PC	(35:1)	PC	35	1		2.31114	1.2912	1.43729	0.94097	1.29029	1.13334		0.666483	0.538338	-0.558344
PC	(40:2)	PC	40	2		-4.62249	-5.61975	-5.35504	-6.05153	-5.48771	-5.5758		0.631895	0.575403	-0.505919
PC	(30:0)	PC	30	0		2.67013	2.61646	2.55301	1.51662	2.80033	1.70552		0.570539	0.642137	-0.605709
PC	(38:6)	PC	38	6		6.0488	4.69902	5.02843	4.62034	4.74188	4.64825		0.546711	0.637063	-0.588595
PC	(33:1)	PC	33	1		4.67622	3.89019	3.94328	3.49311	4.1883	3.5832		0.546638	0.6291	-0.415031
PC	(35:2)	PC	35	2		4.91634	3.84221	4.40007	3.81838	4.3359	3.86897		0.444834	0.731871	-0.378456
PC	(33:2)	PC	33	2		4.606	3.6967	3.98971	3.49949	4.21165	3.56814		0.406789	0.800948	-0.337709
PC	(33:0)	PC	33	0		0.0566862	-0.732192	-0.88248	-1.07611	-0.672447	-0.72277		0.382122	0.818812	-0.304447
PC	(34:3)	PC	34	3		5.41039	4.43654	4.81058	4.43165	4.77988	4.58638		0.372722	0.823612	-0.286534
PC	(38:3)	PC	38	3		0.568636	-0.488829	-0.168594	-0.53127	0.00807548	-0.366861		0.298481	0.885864	-0.267089
PC	(36:3)	PC	36	3		6.07511	4.92162	5.35398	5.04794	5.29687	5.23797		0.276567	0.886944	-0.255973
PC	(36:1)	PC	36	1		5.20306	4.21036	4.41168	4.2785	4.52705	4.34298		0.269419	0.883906	-0.225522
PC	(34:4)	PC	34	4		-1.61844	-1.44715	-1.45119	-1.70637	-1.03112	-1.41914		0.21635	0.9096	0.120049
PC	(40:3)	PC	40	3		-3.36598	-4.64803	-4.80003	-4.51982	-4.27978	-4.84778		0.21252	0.902366	-0.277781
PC	(30:1)	PC	30	1		6.26644	5.55395	5.85293	5.273	6.41012	5.30018		0.202829	0.915889	-0.230007
PC	(37:2)	PC	37	2		0.235911	-1.5316	-0.75737	-1.18798	-0.602236	-1.09989		0.187556	0.928676	-0.279015
PC	(32:2)	PC	32	2		7.44745	6.63171	6.93565	6.66088	7.34128	6.55232		0.168937	0.930286	-0.15345
PC	(36:0)	PC	36	0		-0.830299	-2.11917	-1.67739	-2.07809	-1.43409	-1.66706		0.159267	0.944671	-0.184122
PC	(36:2)	PC	36	2		6.87746	6.02639	6.0411	6.14824	6.6877	6.47821		0.138545	0.971325	0.123063
PC	(32:1)	PC	32	1		7.54209	7.09441	7.06763	6.97438	7.5532	6.96556		0.101575	1	-0.0703348
PC	(37:1)	PC	37	1		-0.779347	-1.86821	-1.99681	-1.77641	-1.45797	-1.67473		0.0742055	1	-0.0882496
PC	(38:1)	PC	38	1		1.6956	0.472842	0.837701	0.659081	1.17531	0.935406		0.0680062	1	-0.0787842
PC	(38:2)	PC	38	2		0.943284	0.0530542	0.235619	0.208648	0.478068	0.382373		0.0639152	1	-0.0542893
PC	(34:1)	PC	34	1		7.14357	6.65696	6.76197	6.68075	7.18676	6.79302		0.0527837	1	0.032673
PC	(32:0)	PC	32	0		3.77753	3.2717	3.4564	3.44561	3.6093	3.50539		0.0382689	0.98951	0.0182239
PC	(34:2)	PC	34	2		8.08663	7.44509	7.58867	7.54317	7.94569	7.66372		0.0154023	0.99081	0.0107325
PE	(38:5)	PE	38	5		4.96505	4.46587	4.85877	3.77911	3.21643	3.22059		2.25975	0.032	-1.35786
PE	(36:1)	PE	36	1		7.07827	6.70424	6.97506	6.65082	6.35241	6.31962		1.44631	0.231579	-0.478241
PE	(38:4)	PE	38	4		-0.563543	-1.08233	-0.678159	-1.15824	-1.60172	-1.25094		1.26149	0.277846	-0.56229
PE	(32:0)	PE	32	0		2.55217	1.53929	2.02051	2.84984	2.44923	2.94875		0.922971	0.442667	0.711949
PE	(35:1)	PE	35	1		1.74492	1.08206	1.39823	0.745357	1.30838	0.825473		0.796099	0.499745	-0.448669
PE	(36:2)	PE	36	2		7.67861	7.13307	7.80138	7.31105	6.94145	7.21412		0.703663	0.518828	-0.382148
PE	(34:1)	PE	34	1		7.94737	7.5713	7.89042	7.71389	7.53858	7.52337		0.682563	0.530258	-0.211085
PE	(36:3)	PE	36	3		6.22497	5.20742	6.1109	5.68297	5.04142	5.19469		0.624105	0.59	-0.541406
PE	(34:2)	PE	34	2		8.63863	7.97666	8.55692	8.35881	8.01174	8.03276		0.447902	0.746945	-0.256303
PE	(32:1)	PE	32	1		8.20118	7.72544	8.39717	8.04342	7.92322	7.73102		0.381066	0.813255	-0.208712
PE	(34:0)	PE	34	0		0.62609	-0.145404	0.593194	0.413763	-0.320823	0.245471		0.295447	0.874116	-0.245157
PE	(38:2)	PE	38	2		-0.200231	-0.532061	-0.170336	-0.27257	-0.713833	-0.0814578		0.0877064	1	-0.0550776
PG	(38:2)	PG	38	2		NaN	-7.65076	-6.38731	NaN	NaN	NaN		NaN	1	0
PG	(32:0)	PG	32	0		-0.392794	-0.789813	-0.702768	-1.84016	-1.59335	-1.8015		2.55677	0.064	-1.11655
PG	(36:2)	PG	36	2		-1.27682	-1.37431	-1.30518	-0.911824	-0.667943	-1.00375		1.4408	0.22	0.457597
PG	(36:4)	PG	36	4		-2.41389	-1.90222	-2.36652	-2.7126	-2.41356	-3.07056		0.936718	0.447314	-0.504695
PG	(36:3)	PG	36	3		-1.12232	-0.936418	-1.25214	-1.66157	-1.13083	-1.81874		0.792849	0.493917	-0.433418
PI	(35:0)	PI	35	0		NaN	NaN	NaN	-7.90519	-8.39078	-7.09714		NaN	1	0
PI	(36:1)	PI	36	1		2.76821	2.0434	2.59282	4.02932	3.86065	4.03805		1.81347	0.1092	1.50787
PI	(35:2)	PI	35	2		1.4512	0.716944	1.13461	2.5427	2.46289	2.6269		1.7639	0.0992727	1.44324
PI	(34:2)	PI	34	2		6.46869	5.4965	6.0195	7.55662	7.23656	7.37185		1.54444	0.256	1.39345
PI	(34:1)	PI	34	1		6.02494	5.17907	5.51489	6.92561	6.67775	6.83642		1.53734	0.2472	1.24029
PI	(36:3)	PI	36	3		6.3973	5.8206	6.11651	6.89545	6.52921	6.76234		1.35552	0.225333	0.61753
PI	(36:2)	PI	36	2		6.17047	4.97783	5.59689	6.84889	6.3641	6.81304		1.16317	0.324429	1.09361
PI	(36:4)	PI	36	4		7.44179	6.83665	7.1558	7.60514	7.34395	7.37603		0.644662	0.563273	0.296957
PI	(38:4)	PI	38	4		7.27756	6.69782	6.96918	6.78479	6.63754	6.7689		0.569445	0.62672	-0.251114
PI	(38:5)	PI	38	5		7.5514	6.72289	7.14324	7.45685	7.05822	7.27362		0.171234	0.939026	0.123718
PI	(38:3)	PI	38	3		3.67462	3.2379	3.5248	3.64252	3.44876	3.51895		0.148339	0.960658	0.0576367
PS	(40:4)	PS	40	4		-2.52419	-2.3825	-2.2231	-1.42584	-1.5266	-1.70099		2.64237	0.128	0.825452
PS	(36:0)	PS	36	0		2.8072	2.14954	2.10241	1.29522	1.25809	0.26744		1.50449	0.218118	-1.4128
PS	(34:3)	PS	34	3		1.48629	0.734916	0.862634	0.887659	0.400693	0.248214		0.782508	0.496	-0.515757
PS	(36:1)	PS	36	1		6.0373	5.49109	5.75306	5.65602	5.44188	5.26469		0.705739	0.535429	-0.306286
PS	(34:1)	PS	34	1		6.55213	5.56247	5.84465	5.66459	5.39715	5.26243		0.705535	0.526035	-0.545026
PS	(38:5)	PS	38	5		1.64032	1.53984	1.68615	1.63142	1.5042	1.32025		0.570239	0.633459	-0.136817
PS	(38:1)	PS	38	1		3.31512	2.79336	3.21886	3.35211	3.40616	3.24212		0.530716	0.648488	0.224352
PS	(34:2)	PS	34	2		7.42561	6.5591	6.81715	6.83389	6.62191	6.41986		0.443815	0.724085	-0.308735
PS	(33:1)	PS	33	1		4.83481	3.80219	4.14531	4.33455	3.67083	3.7959		0.368207	0.820267	-0.327013
PS	(35:2)	PS	35	2		4.53415	3.77056	4.02033	4.11827	3.76837	3.79368		0.340479	0.815965	-0.214908
PS	(32:1)	PS	32	1		5.03978	4.33125	4.50503	4.63553	4.50138	4.11687		0.319159	0.867404	-0.207425
PS	(36:2)	PS	36	2		8.05848	7.23632	7.54367	7.59163	7.41774	7.23071		0.295767	0.8796	-0.199462
PS	(38:6)	PS	38	6		-1.71595	-2.67414	-2.34228	-1.81791	-2.91233	-2.75458		0.220402	0.913884	-0.250814
PS	(38:4)	PS	38	4		0.458507	0.424781	0.48305	0.634439	0.376121	0.4367		0.116296	0.997805	0.0269742
PS	(35:1)	PS	35	1		4.61249	3.79236	4.40204	4.63116	3.94208	4.21946		0.00487436	1	-0.00473078
S	(d32:1)	S	d32	1		-9.8032	-10.5232	-10.0939	NaN	-10.3766	NaN		NaN	1	0
S	(d33:1)	S	d33	1		NaN	-11.1526	-11.4387	NaN	-9.85917	NaN		NaN	1	0
S	(d34:1)	S	d34	1		-6.26101	NaN	NaN	-6.78051	NaN	-7.7087		NaN	1	0
S	(d36:1)	S	d36	1		-10.6462	-10.3712	NaN	NaN	NaN	-9.23947		NaN	1	0
S	(d42:1)	S	d42	1		-9.3095	NaN	NaN	NaN	-8.19102	-8.45413		NaN	1	0
S	(d42:2)	S	d42	2		-6.70601	NaN	NaN	-8.38552	-6.32704	NaN		NaN	1	0
S	(d34-OH:1)	S	d34-OH	1		-2.06829	-2.35281	-2.27538	-3.46609	-2.82161	-3.69225		1.38132	0.23113	-1.09449
S	(d40:2)	S	d40	2		-8.41325	-8.68907	-10.3276	-9.9812	-9.41964	-9.76262		0.358307	0.805284	-0.57783
S	(d44:0)	S	d44	0		-9.28614	NaN	-10.4387	-8.93355	-10.8202	-11.3863		0.207469	0.907329	-0.517605
SM	(30:1)	SM	30	1		NaN	NaN	NaN	-1.84881	-4.47062	-1.60552		NaN	1	0
SM	(33:0)	SM	33	0		-4.01492	NaN	NaN	-3.04457	-3.67206	-3.3131		NaN	1	0
SM	(42:0)	SM	42	0		NaN	NaN	-7.36657	-7.18466	-6.92746	NaN		NaN	1	0
SM	(34:2)	SM	34	2		0.942391	0.340595	0.739064	1.92715	1.9672	2.28729		2.32961	0.0448	1.38653
SM	(34:2-OH)	SM	34	2	OH	-3.08406	-3.96463	-3.661	-0.113672	-1.54102	-0.247594		2.01475	0.0591111	2.9358
SM	(36:2)	SM	36	2		-0.487019	-0.46652	-0.696605	0.444638	0.0322169	0.600164		1.69826	0.156308	0.909054
SM	(33:1)	SM	33	1		1.13246	0.523485	0.81832	1.41793	1.36383	1.83956		1.4244	0.213905	0.715686
SM	(38:0)	SM	38	0		-0.211449	-0.288664	-0.406592	-0.0508859	-0.118097	0.135461		1.3854	0.241636	0.291061
SM	(34:1)	SM	34	1		7.6763	6.94855	7.11963	7.78146	7.63639	7.87884		0.878183	0.436878	0.517403
SM	(39:1)	SM	39	1		0.485192	0.260743	-0.441598	1.11203	0.28758	1.06029		0.86541	0.450571	0.718523
SM	(34:0)	SM	34	0		2.62286	2.30915	2.38057	2.75209	2.48305	2.93737		0.79669	0.510609	0.286641
SM	(40:0-OH)	SM	40	0	OH	-3.6693	-3.8698	-4.13307	-3.37819	-3.80166	-3.60589		0.745211	0.523	0.295479
SM	(32:0)	SM	32	0		-3.2116	NaN	-4.31683	-1.99095	NaN	-2.0456		0.711308	0.539491	1.74594
SM	(36:0)	SM	36	0		0.824987	0.443281	0.385619	0.685742	0.73507	1.1111		0.692403	0.540949	0.292676
SM	(32:1)	SM	32	1		3.80371	1.25302	2.17964	4.05503	3.05304	4.1504		0.683883	0.53718	1.3407
SM	(38:2)	SM	38	2		2.19173	1.29991	1.61191	2.52744	1.61119	2.44884		0.557262	0.641818	0.494639
SM	(40:2)	SM	40	2		3.74727	3.33807	3.39405	3.75901	3.51217	3.7111		0.473478	0.732318	0.167631
SM	(44:2)	SM	44	2		-1.66718	-1.85956	-1.97986	-2.28299	-1.7994	-1.9618		0.446447	0.738826	-0.179199
SM	(37:1)	SM	37	1		0.256622	-0.716958	-0.608037	-0.0321069	-0.296302	0.327892		0.411621	0.797011	0.355952
SM	(41:1)	SM	41	1		1.23084	0.991789	1.30629	1.11335	1.28104	1.49658		0.341315	0.82955	0.120682
SM	(36:1)	SM	36	1		6.66144	5.98513	6.38436	6.82334	6.07698	6.75549		0.269105	0.877844	0.20829
SM	(42:1)	SM	42	1		2.45726	2.4253	2.61459	2.12104	2.65022	2.47089		0.18736	0.922443	-0.0849965
SM	(42:2)	SM	42	2		4.91645	4.30364	4.43536	4.42973	4.71136	4.6764		0.090918	1	0.0540166
SM	(34:0-OH)	SM	34	0	OH	-3.76081	-3.52324	-4.56192	-3.37941	-4.722	-3.33613		0.0866914	1	0.136144
SM	(38:1)	SM	38	1		5.13036	4.56076	4.90414	5.00739	4.63645	5.06726		0.0626818	1	0.0386136
SM	(44:1)	SM	44	1		-7.51652	-6.74427	-6.48541	-7.89248	-5.93395	-7.1985		0.0479587	0.993571	-0.0929106
SM	(40:1)	SM	40	1		4.04044	3.59448	3.77318	3.64604	3.85147	3.86065		0.0376376	0.985503	-0.0166486
SM	(40:0)	SM	40	0		-0.96967	-1.06841	-0.96861	-1.19489	-0.864314	-0.91279		0.0347231	0.97646	0.0115669
TG	(45:2)	TG	45	2		-4.31411	NaN	NaN	-3.91495	-2.98324	-3.55756		NaN	1	0
TG	(46:1)	TG	46	1		1.09914	0.75609	0.808643	1.59775	1.93265	1.79999		2.43955	0.0426667	0.88884
TG	(45:1)	TG	45	1		-3.31208	-3.22361	-3.49534	-2.74415	-2.53724	-2.77679		2.40408	0.056	0.657617
TG	(44:1)	TG	44	1		-1.87314	-1.51702	-1.85191	0.134374	0.806237	0.0265517		2.26073	0.0373333	2.06975
TG	(48:2)	TG	48	2		1.86822	1.60058	1.52619	2.21195	2.54561	2.34024		2.09841	0.055	0.700937
TG	(46:2)	TG	46	2		0.405297	0.826801	0.173028	1.33504	1.96458	1.35473		1.73117	0.099	1.08308
TG	(50:3)	TG	50	3		1.84526	1.64426	1.44657	2.01285	2.24394	2.16322		1.52237	0.23175	0.494639
TG	(49:0)	TG	49	0		-1.76125	-1.78324	-1.87038	-1.69515	-1.59489	-1.74194		1.07417	0.368774	0.127633
TG	(48:3)	TG	48	3		-0.0977331	0.451284	-0.297121	0.456882	0.925458	0.528297		1.03429	0.364485	0.618069
TG	(53:2)	TG	53	2		0.109366	0.105077	-0.168898	0.227276	0.356569	0.131159		0.896657	0.460211	0.223153
TG	(56:7)	TG	56	7		1.32559	1.32675	0.918609	0.896755	1.10405	0.627526		0.744838	0.513132	-0.314207
TG	(47:1)	TG	47	1		-1.94554	-1.89819	-2.06038	-1.86381	-1.32547	-1.85676		0.609159	0.598343	0.286025
TG	(36:0)	TG	36	0		-1.31808	-1.33239	-1.33586	-1.69384	-1.4549	NaN		0.541093	0.635457	-0.245591
TG	(50:1)	TG	50	1		4.49317	4.52255	4.1861	4.48108	4.65254	4.48553		0.47537	0.735356	0.139112
TG	(54:4)	TG	54	4		4.49405	4.4686	4.11136	4.16517	4.38983	3.98651		0.449293	0.754222	-0.177497
TG	(51:1)	TG	51	1		0.0237353	0.132219	-0.112216	0.142869	0.0918436	0.0245094		0.366143	0.816377	0.0718279
TG	(57:4)	TG	57	4		-2.16424	-2.19776	-2.56616	-2.41214	-2.23496	-2.96364		0.36382	0.812897	-0.22753
TG	(56:6)	TG	56	6		2.25943	2.44597	2.21224	2.32941	2.5187	2.3163		0.352971	0.811745	0.0822538
TG	(56:2)	TG	56	2		0.466877	0.538555	0.289386	0.292757	0.546065	0.0258173		0.34065	0.822143	-0.143393
TG	(54:3)	TG	54	3		6.14736	6.28006	5.99343	6.07228	6.38741	6.23227		0.297858	0.880504	0.0903722
TG	(49:3)	TG	49	3		-2.00252	-1.73824	-2.23152	-2.0631	-1.74432	-1.79378		0.28411	0.877516	0.123694
TG	(48:1)	TG	48	1		2.33344	2.48868	2.03254	2.42446	2.63698	2.16813		0.261462	0.882369	0.124969
TG	(51:2)	TG	51	2		-0.353609	-0.548434	-1.0171	-0.727286	-0.223876	-0.490425		0.256643	0.884489	0.159185
TG	(52:3)	TG	52	3		4.04316	4.18771	3.63883	3.82664	4.03569	3.6101		0.254641	0.881121	-0.13242
TG	(54:6)	TG	54	6		2.75773	2.8493	2.57447	2.61469	2.66265	2.73213		0.248194	0.894256	-0.057347
TG	(54:1)	TG	54	1		1.51424	1.68617	1.30358	1.66749	1.78066	1.35618		0.233102	0.91203	0.100113
TG	(52:1)	TG	52	1		3.84041	3.91951	3.32445	3.57219	3.49889	3.72774		0.173948	0.937086	-0.0951851
TG	(48:0)	TG	48	0		1.13077	1.20192	0.839736	0.919871	1.35626	1.12262		0.169594	0.935739	0.0754446
TG	(50:2)	TG	50	2		3.45207	3.53545	3.06999	3.4119	3.66614	3.22345		0.158403	0.940897	0.0813248
TG	(56:8)	TG	56	8		0.301673	0.42473	0.368764	0.245487	0.537939	0.16149		0.148777	0.966089	-0.0500839
TG	(55:1)	TG	55	1		-2.61764	-2.78614	-2.94003	-3.26286	-2.90729	-2.44847		0.127837	0.984736	-0.0916058
TG	(52:0)	TG	52	0		-0.368856	-0.218064	-0.528231	-0.26036	-0.106768	-0.588565		0.11337	0.997261	0.0531526
TG	(52:2)	TG	52	2		5.45976	5.64618	5.12416	5.24391	5.44108	5.4255		0.0826233	1	-0.0398706
TG	(57:5)	TG	57	5		-2.7289	-2.47455	-2.47047	-2.41617	-2.02737	-3.01829		0.0793286	1	0.0706962
TG	(54:2)	TG	54	2		4.36323	4.20272	3.7475	4.11274	3.99189	4.35051		0.0770016	1	0.047233
TG	(50:0)	TG	50	0		0.692228	0.677628	-0.155683	0.191345	0.487039	0.743532		0.0741546	1	0.0692475
TG	(52:4)	TG	52	4		2.58781	2.6018	2.534	2.4543	2.75857	2.44206		0.0720748	1	-0.0228967
TG	(47:0)	TG	47	0		-2.01931	-2.26181	-2.49792	-2.22771	-1.98051	-2.4655		0.0619679	1	0.0351074
TG	(56:3)	TG	56	3		1.16792	1.08162	0.580293	0.884835	0.848962	1.00094		0.055224	1	-0.0316994
TG	(54:5)	TG	54	5		3.77616	3.84148	3.78972	3.6879	4.01379	3.64841		0.0530093	1	-0.0190902
TG	(45:0)	TG	45	0		-4.12073	-4.30104	-4.80061	-5.048	-4.28371	-4.05503		0.051505	1	-0.0547868
TG	(49:1)	TG	49	1		-0.276428	-0.252484	-0.81498	-0.619931	-0.179836	-0.648355		0.0499702	0.998243	-0.0347436
TG	(53:3)	TG	53	3		-1.39459	-1.32764	-1.85669	-1.80126	-1.31792	-1.53753		0.0405298	0.991815	-0.0259298

## Sheet: Table S5_LLCcells-DV2vMo
						LLC-MK2 (Cells) Mock 1	LLC-MK2 (Cells) Mock 2	LLC-MK2 (Cells) Mock 3	LLC-MK2 (Cells) Virus 1	LLC-MK2 (Cells) Virus 2	LLC-MK2 (Cells) Virus 3		-Log Welch's T-test p-value LLC-MK2 (Cells) DENV 2 / Mock	Welch's T-test q-value LLC-MK2 (Cells) DENV 2 / Mock	log2 FC LLC-MK2 (Cells) DENV 2 / Mock
C18(plas)-18:1	PC	C18(plas)-18:1				2.16049	2.3451	3.10211	3.37007	3.13335	3.54289		1.04444	0.0922772	0.812874
Cer	(d38:1-OH)	Cer	d38	1	OH	NaN	NaN	NaN	NaN	NaN	-7.59705		NaN	1	0
Cer	(d33:1)	Cer	d33	1		-0.830075	-0.779697	-0.839058	0.628344	0.464489	0.518865		3.47132	0	1.35351
Cer	(d35:1)	Cer	d35	1		-0.930009	-0.824756	-1.05113	0.24423	0.117224	0.13803		3.35408	0	1.10179
Cer	(d43:2)	Cer	d43	2		-0.280052	-0.375256	-0.10574	1.01689	0.648086	0.8633		2.7759	0.0468571	1.09644
Cer	(d39:2)	Cer	d39	2		-5.27944	-4.88998	-4.80531	-1.80714	-2.52145	-2.59796		2.68767	0.0364444	2.68272
Cer	(d40:1)	Cer	d40	1		1.0775	1.55499	1.43626	2.86979	2.7743	2.50434		2.66407	0.0328	1.3599
Cer	(d36:1)	Cer	d36	1		-0.593777	-0.202896	-0.632056	1.1147	0.887956	0.642147		2.66357	0.0298182	1.35785
Cer	(d42:2)	Cer	d42	2		4.42513	4.72909	4.47673	5.72695	5.60371	5.32477		2.49631	0.0205	1.00816
Cer	(d32:1)	Cer	d32	1		-0.00844117	-0.0188821	-0.510567	1.4666	1.3296	0.891637		2.37427	0.0192941	1.40858
Cer	(d34:0)	Cer	d34	0		0.761194	0.55224	0.848535	1.60022	1.52534	1.50194		2.19237	0.0142609	0.82184
Cer	(d40:2)	Cer	d40	2		1.52281	1.66322	1.08919	3.41145	3.13412	2.6099		2.1872	0.01312	1.62675
Cer	(d38:1)	Cer	d38	1		-1.16418	-1.03988	-1.72163	0.995479	0.664677	0.0338592		2.12802	0.0126154	1.87323
Cer	(d36:2)	Cer	d36	2		-3.57865	-3.37334	-4.05086	-2.01201	-2.42156	-2.59058		2.10568	0.0121481	1.32623
Cer	(d41:2)	Cer	d41	2		0.716462	0.777792	0.451934	2.27706	1.98948	1.61075		2.03961	0.0117143	1.31037
Cer	(d43:1-OH)	Cer	d43	1	OH	-4.37476	-4.27274	-3.48446	-2.59688	-3.04094	-2.61294		1.57613	0.0263478	1.29373
Cer	(d39:1)	Cer	d39	1		-2.59459	-2.49359	-2.58016	-0.429862	-0.830831	-1.4256		1.55566	0.02525	1.66068
Cer	(d37:1)	Cer	d37	1		-3.38684	-3.05466	-2.67502	-1.98833	-2.30033	-2.03854		1.53436	0.0269388	0.929773
Cer	(d43:1)	Cer	d43	1		-1.11464	-0.405689	-0.422606	0.201801	0.0429038	0.541729		1.4125	0.0378065	0.909789
Cer	(d37:0-OH)	Cer	d37	0	OH	-7.22318	-7.1418	-7.35159	NaN	-6.16838	-5.87409		1.35063	0.0406957	1.21762
Cer	(d42:1)	Cer	d42	1		1.85052	2.38818	2.4562	2.8588	2.89879	3.06712		1.26897	0.053	0.709938
Cer	(d34:1)	Cer	d34	1		-2.03742	-2.57465	-2.46068	-1.45477	-1.96825	-1.88451		1.21212	0.061619	0.588408
Cer	(d44:2)	Cer	d44	2		-5.92239	-6.1489	-5.77765	-5.3723	-5.79332	-4.93349		0.889382	0.141008	0.583276
Cer	(d45:0)	Cer	d45	0		-2.87447	-2.58735	-2.19353	-2.37721	-2.20243	-1.80074		0.744324	0.205881	0.424989
Cer	(d44:0)	Cer	d44	0		-1.03293	-1.22062	-2.01855	-1.3919	-1.85742	-2.4555		0.481051	0.368339	-0.477578
Cer	(d42:0)	Cer	d42	0		4.26778	4.08992	2.43947	3.52917	2.99785	1.75255		0.461241	0.390204	-0.8392
Cer	(d43:0)	Cer	d43	0		0.00701992	0.0790788	-1.41265	-0.822083	-1.2469	NaN		0.449799	0.403738	-0.59231
Cer	(d37:1-OH)	Cer	d37	1	OH	NaN	-6.02063	-6.66621	-5.95347	NaN	-5.83917		0.405781	0.444713	0.4471
Cer	(d32:0)	Cer	d32	0		-1.63585	-2.72158	-5.14462	-2.35933	-2.53382	-2.30464		0.27059	0.588081	0.768085
Cer	(d40:0)	Cer	d40	0		2.21158	1.89075	0.134466	2.1913	1.57246	NaN		0.24966	0.615821	0.469614
Cer	(d36:2-OH)	Cer	d36	2	OH	NaN	-6.66074	-6.44929	-7.27616	-5.48952	-6.45513		0.0950934	0.832684	0.148077
Cer	(d36:1-OH)	Cer	d36	1	OH	-3.149	-3.18395	-4.70843	-3.64684	-3.56777	-4.12617		0.0613579	0.88879	-0.0997997
Cer	(d33:1-OH)	Cer	d33	1	OH	-7.33035	NaN	NaN	-6.34251	NaN	-6.4625		0	1	0.927844
Cer	(d34:0-OH)	Cer	d34	0	OH	NaN	NaN	NaN	NaN	-4.24126	-5.98161		0	0.922985	NaN
Cer	(d34:1-OH)	Cer	d34	1	OH	NaN	NaN	-6.76282	-6.30677	NaN	NaN		0	0.945681	0.456046
Cer	(d36:0)	Cer	d36	0		NaN	NaN	-2.36738	-1.36351	-2.29521	-2.16913		0	0.963635	0.424765
Cer	(d37:2)	Cer	d37	2		NaN	-5.97964	-6.66621	-5.8686	NaN	NaN		0	1	0.45433
CL	(66:04)	CL	66	4		2.22841	2.32004	2.49647	1.52064	1.50927	1.7457		2.62855	0.0273333	-0.756435
CL	(68:02)	CL	68	2		-2.81124	-3.16993	-2.48933	-4.80473	-4.77523	-5.10758		2.62066	0.0252308	-2.07235
CL	(68:03)	CL	68	3		0.177507	0.0909071	0.603259	-0.912409	-0.467701	-0.646141		1.99804	0.0109333	-0.965975
CL	(67:03)	CL	67	3		-2.62237	-2.83791	-2.26026	-3.60195	-3.33936	-3.34138		1.68841	0.0186341	-0.85405
CL	(68:04)	CL	68	4		3.02211	2.8932	3.02033	1.88045	2.44313	2.05123		1.52806	0.0264	-0.853609
CL	(66:02)	CL	66	2		-3.03801	-3.29832	-2.55599	-4.57426	-3.78341	-3.74613		1.40993	0.036625	-1.07049
CL	(66:03)	CL	66	3		-0.110305	-0.179603	0.523643	-0.969338	-0.666184	-0.765585		1.35249	0.0412941	-0.87828
CL	(70:04)	CL	70	4		1.90058	1.77978	1.45622	0.828268	1.43515	0.841142		1.24955	0.0562051	-0.677343
CL	(69:07)	CL	69	7		-2.53732	-2.56842	-2.58493	-3.25676	-3.17253	-2.82593		1.24513	0.0548	-0.521515
CL	(70:03)	CL	70	3		-1.6447	-1.34923	-1.02618	-2.15194	-1.70875	-2.51604		1.22433	0.0569639	-0.785541
CL	(70:07)	CL	70	7		0.715976	0.65687	1.03936	-0.177899	0.409845	0.392704		1.15159	0.0738876	-0.595852
CL	(70:05)	CL	70	5		1.63791	1.69194	2.05868	0.500386	1.28753	1.25382		1.13298	0.0748132	-0.782263
CL	(69:04)	CL	69	4		0.016459	-0.0924367	-0.0537776	-1.20167	-0.446722	-0.650379		1.08479	0.0844583	-0.723006
CL	(74:08)	CL	74	8		-2.12814	-1.98602	-1.83605	-2.9322	-2.29007	-2.42672		1.07292	0.0838367	-0.566262
CL	(72:07)	CL	72	7		0.147688	0.0225069	0.166317	-0.846793	-0.182254	-0.399079		1.05415	0.09212	-0.588213
CL	(74:09)	CL	74	9		-2.58356	-2.53039	-1.99719	-3.7085	-2.95221	-2.80231		1.04402	0.0913725	-0.783964
CL	(72:04)	CL	72	4		-0.920122	-1.00697	-1.28777	-1.68117	-1.35808	-2.32526		0.943003	0.121439	-0.71655
CL	(72:05)	CL	72	5		-0.13145	-0.19248	-0.375508	-1.14022	-0.386254	-0.769761		0.910203	0.132274	-0.532267
CL	(72:08)	CL	72	8		-0.519975	-0.422292	-0.109526	-1.57568	-0.753415	-0.631696		0.815475	0.171111	-0.636333
CL	(70:08)	CL	70	8		-0.923565	-0.719164	-0.424287	-1.51536	-1.20919	-0.746286		0.780749	0.190326	-0.467938
CL	(70:02)	CL	70	2		-7.1878	-7.18157	-4.96119	-7.82328	-7.50696	-8.22479		0.717946	0.210986	-1.40816
CL	(70:06)	CL	70	6		0.375015	0.422724	0.77869	-0.440813	-0.00989487	0.514142		0.695224	0.217722	-0.504331
CL	(71:08)	CL	71	8		-4.23741	-4.22146	-3.81268	-4.97041	-4.48861	-4.08652		0.623595	0.275135	-0.424664
CL	(72:09)	CL	72	9		-1.85922	-1.75591	-1.31052	-2.51149	-2.20261	-1.57164		0.605497	0.28768	-0.453367
CL	(72:06)	CL	72	6		-0.717634	-0.595418	0.0631409	-1.7005	-0.768057	-0.542635		0.598572	0.288184	-0.587092
CL	(69:05)	CL	69	5		-1.874	-1.80931	-1.42259	-2.6266	-2.16598	-1.52881		0.474637	0.371783	-0.405161
CL	(74:10)	CL	74	10		-4.56645	-4.82402	-3.47031	-5.70387	-4.7952	-4.12793		0.403893	0.444823	-0.588741
CL	(70:09)	CL	70	9		-3.27679	-3.45805	-2.83489	-4.93748	-3.41076	-2.96433		0.359314	0.496199	-0.580941
CL	(72:10)	CL	72	10		-5.40161	-4.48925	-4.45389	-6.03282	-5.22598	-4.37878		0.302978	0.541395	-0.43094
CL	(66:05)	CL	66	5		-3.37754	-3.09899	-4.5175	-3.7796	-3.81059	-4.523		0.296416	0.547653	-0.373055
CL	(76:10)	CL	76	10		-8.78664	-7.91816	-5.79214	NaN	-7.38997	-6.73383		0.166214	0.736657	0.437086
CL	(74:11)	CL	74	11		-8.53225	NaN	-8.10006	NaN	NaN	-6.87017		0	0.984455	1.44598
LPC	(15:0)	LPC	15	0		-7.91935	NaN	NaN	NaN	NaN	NaN		NaN	1	0
LPC	(20:0)	LPC	20	0		-3.46995	-3.62451	-3.71083	-4.78321	-4.84121	-4.65304		3.54654	0	-1.15739
LPC	(18:1)	LPC	18	1		1.28379	1.40684	1.09443	0.504108	0.298985	0.473808		2.59544	0.0234286	-0.836054
LPC	(16:1)	LPC	16	1		-1.06441	-1.14158	-1.50166	-2.04961	-2.48979	-2.0069		1.9861	0.0105806	-0.946218
LPC	(20:4)	LPC	20	4		-1.13969	-1.08727	-1.49191	-1.81699	-2.09687	-1.85056		1.82432	0.0155556	-0.68185
LPC	(17:0)	LPC	17	0		-3.60541	-4.25495	-4.43614	-4.62505	-5.20886	-5.11452		1.28282	0.0496216	-0.883976
LPC	(18:4)	LPC	18	4		-5.16522	-4.89089	-4.47051	-5.72957	NaN	-5.41529		1.1831	0.0655632	-0.730224
LPC	(16:0)	LPC	16	0		1.44096	1.48859	0.953101	0.740617	0.698858	0.677011		1.13423	0.0742667	-0.588722
LPC	(20:3)	LPC	20	3		-0.285334	-0.687119	-0.964535	-0.925631	-1.37549	-1.46793		1.10065	0.0798298	-0.61069
LPC	(19:0)	LPC	19	0		-5.16441	-5.72132	-6.16146	-6.17517	-7.55578	-6.83056		1.08463	0.0835876	-1.17144
LPC	(18:0)	LPC	18	0		2.01326	1.59283	1.21625	1.22756	1.18492	1.02903		0.751492	0.203818	-0.460275
LPC	(18:3)	LPC	18	3		-2.48323	-3.65189	-4.97242	-3.30327	-3.46974	-6.06436		0.191935	0.694648	-0.57661
LPC	(17:1)	LPC	17	1		-6.61508	NaN	-5.09166	NaN	NaN	NaN		0	0.973944	NaN
LPC	(22:6)	LPC	22	6		NaN	NaN	-8.35159	NaN	-9.06872	NaN		0	0.981117	-0.717123
LPC	(18:2)	LPC	18	2		-4.05094	-3.88609	-4.83102	-5.34077	NaN	NaN		0	0.97088	-1.08476
LPC	(14:0)	LPC	14	0		-4.08838	-4.64174	-5.3838	-6.39808	NaN	NaN		0	1	-1.69344
LPE	(20:0)	LPE	20	0		-9.07151	NaN	NaN	NaN	NaN	NaN		NaN	1	0
LPE	(18:0)	LPE	18	0		0.541719	0.142225	-0.0287186	-0.997703	-0.835111	-0.73854		1.89889	0.00993939	-1.07553
LPE	(18:1)	LPE	18	1		-1.29393	-1.22386	-2.11308	-2.8203	-2.81502	-3.40532		1.76804	0.0151351	-1.46993
LPE	(16:0)	LPE	16	0		-2.22797	-1.9915	-2.91333	-3.75284	-3.46764	-3.68025		1.44762	0.0310877	-1.25598
LPE	(18:2)	LPE	18	2		-6.09761	-5.50651	-7.2454	-6.66803	NaN	-6.84397		0.343807	0.507522	-0.472828
LPE	(20:5)	LPE	20	5		-3.73897	-3.1201	-2.95798	-3.54382	-3.44065	-3.20875		0.178029	0.714711	-0.125387
LPE	(18:4)	LPE	18	4		-7.53742	NaN	-7.4265	NaN	NaN	NaN		0	0.977613	NaN
LPI	(18:2)	LPI	18	2		-7.61289	-7.48458	-9.36309	-10.0233	-10.1782	-9.17071		1.01809	0.0955472	-1.63719
LPI	(16:0)	LPI	16	0		-7.45294	-8.41709	-8.57733	-9.39859	-8.8252	NaN		0.901218	0.136576	-0.962774
LPI	(18:0)	LPI	18	0		-0.615145	-1.01718	-1.16776	-0.745617	-0.542305	-0.431479		0.828103	0.164613	0.360228
LPI	(18:1)	LPI	18	1		-2.69052	-3.11187	-3.94733	-2.75103	-2.69745	-2.18534		0.726503	0.209882	0.705301
LPI	(20:4)	LPI	20	4		-6.49758	-6.93789	-4.54875	-6.83648	-5.71019	-4.34333		0.130266	0.778425	0.364737
LPI	(20:0)	LPI	20	0		NaN	NaN	-10.2099	-8.6114	NaN	NaN		0	1	1.59853
LPI	(22:6)	LPI	22	6		NaN	-10.6177	NaN	-10.6799	-10.1703	-8.62653		0	0.999223	0.792089
LPI	(20:5)	LPI	20	5		NaN	-10.8831	-11.1996	NaN	-9.85622	NaN		0	0.987804	1.18514
PC	(31:0)	PC	31	0		2.56097	2.68304	2.98822	3.79391	3.4929	3.78447		2.2994	0.0164	0.946346
PC	(40:3)	PC	40	3		1.70413	1.78869	1.38753	1.15435	0.867267	0.860467		1.8422	0.00964706	-0.666088
PC	(37:3)	PC	37	3		0.754445	0.41109	0.572275	-0.417533	-0.47741	0.0561433		1.72742	0.0168205	-0.85887
PC	(35:0)	PC	35	0		-1.19167	-1.35492	-0.97885	-0.616102	-0.845458	-0.533203		1.60963	0.0259048	0.510228
PC	(37:2)	PC	37	2		2.73189	2.60984	2.74958	2.12318	2.31258	2.43952		1.51094	0.0277647	-0.405344
PC	(33:0)	PC	33	0		1.07051	0.975733	1.56338	1.95818	1.94957	2.1198		1.41959	0.0372667	0.805977
PC	(32:0)	PC	32	0		4.94264	5.16933	5.80514	6.5353	6.45004	6.60198		1.41508	0.0384262	1.2234
PC	(36:3)	PC	36	3		6.35511	6.56119	6.59114	6.05727	5.8384	6.244		1.411	0.0372063	-0.455926
PC	(30:0)	PC	30	0		4.01722	4.29033	4.82275	5.1015	5.17747	5.49275		1.33861	0.0416571	0.880471
PC	(34:0)	PC	34	0		1.89422	2.19289	3.03268	3.75033	3.57339	3.88128		1.30604	0.0475616	1.36173
PC	(36:2)	PC	36	2		7.32038	7.41118	7.60148	7.01318	7.19057	7.25083		1.24739	0.0554937	-0.292823
PC	(35:2)	PC	35	2		5.88936	6.0142	6.13048	5.0852	5.17205	5.76401		1.11917	0.0763478	-0.670929
PC	(34:3)	PC	34	3		5.13263	5.05553	5.25666	4.67384	4.52772	4.99843		1.09683	0.0802947	-0.414942
PC	(36:0)	PC	36	0		-2.92603	-3.66896	-1.52293	-0.626841	-0.998634	-0.663116		1.06532	0.0884848	1.94311
PC	(34:2)	PC	34	2		8.13423	8.32828	8.36824	8.08657	7.82186	8.12953		1.00748	0.0979259	-0.264267
PC	(38:1)	PC	38	1		2.86681	2.96009	2.90527	3.77994	3.29665	3.16958		0.9577	0.115429	0.504669
PC	(38:5)	PC	38	5		3.23865	3.51998	3.94975	4.07641	3.8626	4.30502		0.932792	0.129739	0.511883
PC	(36:1)	PC	36	1		7.31148	7.38938	7.54772	7.61943	7.50792	7.63172		0.92704	0.129552	0.170164
PC	(38:2)	PC	38	2		4.52105	4.56046	4.42384	4.42689	4.25681	3.941		0.775238	0.1896	-0.293552
PC	(33:2)	PC	33	2		4.35608	4.40425	4.73151	3.82662	3.74887	4.50302		0.748584	0.206496	-0.471115
PC	(37:1)	PC	37	1		1.83474	1.73211	1.94384	2.06856	1.86609	2.29083		0.738734	0.204356	0.238258
PC	(40:2)	PC	40	2		2.61893	2.64269	2.52294	2.60479	2.08102	1.98966		0.721494	0.210832	-0.369699
PC	(38:3)	PC	38	3		3.33705	3.11635	3.03701	2.91168	2.96039	3.10308		0.710861	0.208823	-0.171755
PC	(32:2)	PC	32	2		6.4206	6.46415	6.67035	6.10754	5.71474	6.55481		0.615439	0.27957	-0.392673
PC	(32:1)	PC	32	1		8.01472	8.19558	8.40855	8.35629	8.27114	8.57926		0.594607	0.289255	0.195944
PC	(34:1)	PC	34	1		7.71445	8.01237	8.15122	8.01982	8.17838	8.17961		0.484761	0.364732	0.166589
PC	(33:1)	PC	33	1		5.96511	6.14874	6.29721	6.20302	6.09887	6.57348		0.367826	0.488157	0.154767
PC	(38:6)	PC	38	6		3.50332	3.64147	3.95706	3.72697	3.74413	4.06212		0.342651	0.505968	0.14379
PC	(34:4)	PC	34	4		-1.69831	-1.01701	-0.778113	-2.77977	-0.887657	-1.30769		0.30407	0.541629	-0.493894
PC	(35:1)	PC	35	1		4.29715	3.93331	4.08949	4.01031	4.08967	4.52424		0.201872	0.679096	0.101421
PC	(30:1)	PC	30	1		5.63739	5.71164	5.86183	5.87538	5.43821	6.15239		0.137521	0.771218	0.0850377
PE	(36:2)	PE	36	2		7.36638	7.19012	6.7768	6.17472	6.04307	5.83919		1.96866	0.01025	-1.09211
PE	(38:5)	PE	38	5		6.37064	6.47893	6.41416	5.41269	5.13269	5.62046		1.83183	0.0129143	-1.03263
PE	(32:1)	PE	32	1		5.1892	5.21437	5.13782	3.84292	3.05026	3.99277		1.48063	0.0297143	-1.55181
PE	(36:1)	PE	36	1		7.571	7.52104	7.23893	7.17162	6.93671	7.05982		1.36819	0.0390303	-0.387606
PE	(34:2)	PE	34	2		6.11527	5.65373	4.5335	3.5693	3.48813	3.29519		1.31807	0.0441127	-1.98329
PE	(34:1)	PE	34	1		6.52533	6.27021	6.46262	6.23162	6.16601	6.19664		1.02438	0.0955429	-0.2213
PE	(32:0)	PE	32	0		-1.04697	-0.829548	-0.531226	-1.01929	-1.05477	-1.14135		0.680172	0.227228	-0.269223
PE	(38:4)	PE	38	4		5.36504	5.22266	5.71483	4.82225	4.72295	5.59802		0.517459	0.347796	-0.386438
PE	(38:2)	PE	38	2		2.48472	2.15414	-0.893221	0.42142	0.618342	-0.494436		0.366975	0.486659	-1.06677
PE	(35:1)	PE	35	1		0.256908	0.43463	0.917759	0.473354	0.592512	0.774933		0.126969	0.777166	0.0771672
PE	(36:3)	PE	36	3		5.24825	4.53353	3.19467	NaN	NaN	NaN		0	0.925643	NaN
PG	(38:2)	PG	38	2		NaN	NaN	NaN	-3.68899	NaN	NaN		NaN	1	0
PG	(32:0)	PG	32	0		-5.4061	-5.50476	-4.9749	-4.31599	-4.69907	-4.75741		1.50655	0.0272308	0.704427
PG	(36:1)	PG	36	1		-0.393526	-0.0851991	0.268007	0.81485	0.903763	0.628998		1.49519	0.0302545	0.852776
PG	(36:4)	PG	36	4		-7.57307	-6.54023	-5.6671	-5.76932	-5.679	-5.23327		0.710394	0.207352	1.03293
PG	(36:2)	PG	36	2		NaN	-2.93754	-1.29086	-0.471816	-0.51241	-1.16218		0.489298	0.362356	1.39873
PG	(38:1)	PG	38	1		-2.11303	-1.80381	-2.17477	-2.67114	-2.20545	-1.94302		0.411099	0.442233	-0.242668
PG	(36:0)	PG	36	0		-0.773917	-0.413715	-0.297152	-0.616467	-0.373678	0.00298614		0.289726	0.557909	0.165875
PI	(36:1)	PI	36	1		6.53666	6.49671	6.59512	7.13504	7.27335	7.15661		3.28936	0	0.645501
PI	(35:2)	PI	35	2		1.88052	1.88083	1.9867	2.40088	2.34363	2.47063		3.1778	0	0.489035
PI	(34:2)	PI	34	2		4.27282	4.22558	4.47552	4.85091	4.67723	4.90318		2.02733	0.0113103	0.485799
PI	(34:1)	PI	34	1		6.49793	6.32349	5.98922	6.94246	6.77915	6.64494		1.27809	0.0522667	0.518639
PI	(36:3)	PI	36	3		4.12443	4.16825	4.39478	4.39495	4.37914	4.54694		0.94699	0.118549	0.211185
PI	(38:5)	PI	38	5		3.9837	4.09332	4.75159	4.5096	4.7257	4.94712		0.713158	0.210158	0.451272
PI	(38:4)	PI	38	4		6.42217	6.46845	7.19624	6.0331	6.07994	6.96792		0.35219	0.503319	-0.3353
PI	(36:4)	PI	36	4		2.44114	2.58677	2.98153	2.67178	2.65437	3.43373		0.33339	0.514128	0.250148
PI	(36:2)	PI	36	2		6.84613	6.63849	6.89166	6.89194	6.74163	6.91693		0.237711	0.626792	0.0580721
PI	(38:3)	PI	38	3		4.55613	4.69532	5.09115	4.59272	4.87017	5.3439		0.220392	0.655208	0.154731
PI	(35:0)	PI	35	0		-6.38521	NaN	NaN	-3.88141	-3.7438	-6.27642		0	0.932521	1.75133
PS	(40:4)	PS	40	4		NaN	NaN	NaN	NaN	NaN	-6.45367		NaN	1	0
PS	(40:1)	PS	40	1		1.69773	2.14759	1.10124	0.237305	0.871801	0.913234		1.18372	0.0663256	-0.97474
PS	(35:1)	PS	35	1		3.08296	2.67012	3.0755	2.20004	2.37933	3.00753		0.633605	0.270041	-0.413893
PS	(36:0)	PS	36	0		2.8349	2.86023	3.29534	3.29652	3.04512	3.93813		0.602945	0.287947	0.429769
PS	(42:2)	PS	42	2		1.40264	1.9095	1.54759	1.09797	1.51967	1.51468		0.517362	0.346278	-0.24247
PS	(38:4)	PS	38	4		-0.376947	0.104607	0.455645	0.00118672	0.5216	0.887986		0.507447	0.350325	0.409156
PS	(36:2)	PS	36	2		3.99164	4.07352	4.49856	4.16784	4.19658	4.79188		0.311962	0.531896	0.197527
PS	(36:1)	PS	36	1		6.37656	6.48757	6.67466	6.37046	6.57828	6.9387		0.237465	0.624315	0.116215
PS	(32:1)	PS	32	1		0.934662	0.884226	2.05054	0.582149	0.267679	1.91245		0.227224	0.643902	-0.369052
PS	(34:2)	PS	34	2		1.32988	1.35631	1.99595	1.15408	0.880653	1.96013		0.226907	0.641834	-0.229091
PS	(34:1)	PS	34	1		4.42075	4.25954	4.92592	4.1667	3.99706	4.96304		0.165967	0.73372	-0.159802
PS	(33:1)	PS	33	1		-0.755447	-0.756648	0.133564	-0.474062	-0.753266	0.433014		0.156431	0.747982	0.194739
PS	(35:2)	PS	35	2		1.43614	1.19921	1.38585	1.01362	0.747951	1.90527		0.113392	0.807786	-0.118122
PS	(40:2)	PS	40	2		2.43737	2.52823	1.87566	2.17605	2.45193	2.16746		0.0221443	0.958684	-0.0152785
PS	(38:1)	PS	38	1		0.00618748	0.054295	-1.73455	NaN	NaN	NaN		0	0.936092	NaN
PS	(38:5)	PS	38	5		-4.20908	-3.34241	-2.78693	NaN	NaN	-3.93772		0	0.928992	-0.491577
PS	(34:3)	PS	34	3		-4.96181	-5.53521	-5.72478	NaN	-8.09069	NaN		0	0.942357	-2.68342
S	(d30:1)	S	d30	1		NaN	NaN	NaN	-12.2952	NaN	NaN		NaN	1	0
S	(d40:2)	S	d40	2		-6.0644	-5.32668	-6.86331	-8.59242	-7.43493	-8.34759		1.60649	0.0253023	-2.04018
S	(d44-OH:2)	S	d44-OH	2		-8.58052	-8.08204	-7.96693	-7.54033	-6.75554	-6.72583		1.59465	0.0247273	1.2026
S	(d36-OH:2)	S	d36-OH	2		1.28729	1.77093	1.19685	0.468852	0.639667	0.529281		1.50048	0.0290566	-0.872425
S	(d34:1)	S	d34	1		-1.37588	-0.559632	-1.25882	-2.31547	-2.36632	-2.07667		1.49663	0.0285185	-1.18805
S	(d32:1)	S	d32	1		-4.90994	-4.44657	-5.48143	-5.99183	-6.47651	-6.05709		1.44538	0.0305517	-1.22916
S	(d42:1)	S	d42	1		-4.79436	-4.20913	-4.63017	-9.20956	-8.21187	-6.27512		1.25991	0.0555325	-3.3543
S	(d42:0)	S	d42	0		-8.92341	-8.38063	-8.58741	-10.546	-9.48739	-9.44635		1.20378	0.0623529	-1.19611
S	(d42:2)	S	d42	2		-2.70066	-1.8578	-2.2909	-4.17583	-3.74488	-2.7336		1.11147	0.0781935	-1.26832
S	(d34-OH:1)	S	d34-OH	1		-2.50367	-2.06057	-2.4151	-2.81849	-2.61994	-2.67682		1.04084	0.0927379	-0.378639
S	(d40:1)	S	d40	1		-6.43692	-5.55176	-6.38563	-9.99806	-8.05246	-7.24751		1.03304	0.0942308	-2.30791
S	(d34:2)	S	d34	2		-3.83682	-2.99827	-3.13158	-7.91317	-7.63697	-4.24401		0.988621	0.104917	-3.27583
S	(d44:0)	S	d44	0		-9.40397	-9.12447	-8.04347	-7.97636	-9.06147	-7.82866		0.426994	0.428355	0.568474
S	(d36:1)	S	d36	1		-6.57201	-6.77018	NaN	NaN	NaN	NaN		0	0.952659	NaN
S	(d41:1)	S	d41	1		-8.55723	-7.38966	NaN	NaN	-9.02223	NaN		0	0.956346	-1.04879
S	(d33:1)	S	d33	1		-9.31606	-8.433	-9.27903	NaN	NaN	-10.3723		0	0.939583	-1.36298
S	(d38:0)	S	d38	0		NaN	-9.91257	NaN	NaN	-9.09809	-8.17313		0	0.960016	1.27697
SM	(42:1)	SM	42	1		4.60269	4.42426	4.67268	3.3978	3.47179	3.60437		3.35895	0	-1.07522
SM	(44:2)	SM	44	2		1.54046	1.30729	1.5365	0.763951	0.588193	0.75819		2.7167	0.041	-0.757971
SM	(41:1)	SM	41	1		1.89933	1.78042	1.59406	0.781879	0.672413	0.783694		2.5195	0.0218667	-1.01194
SM	(37:1)	SM	37	1		-2.78134	-2.50331	-2.57744	-3.27191	-3.49737	-3.20767		2.36092	0.0182222	-0.704952
SM	(36:2)	SM	36	2		2.21361	2.2861	2.16714	0.66539	0.725272	1.07194		2.27889	0.015619	-1.40142
SM	(36:1)	SM	36	1		5.14124	5.14421	4.66006	3.75951	3.57456	3.53835		2.19527	0.0149091	-1.3577
SM	(34:1)	SM	34	1		7.72102	7.89236	8.03398	7.16856	6.96051	7.32195		2.18728	0.0136667	-0.732115
SM	(40:1)	SM	40	1		3.62307	3.64341	3.92518	3.32484	2.95543	3.19161		1.76186	0.0147368	-0.573262
SM	(42:2)	SM	42	2		6.1341	6.0709	6.26681	5.74026	5.32256	5.50731		1.70387	0.0191	-0.633894
SM	(32:1)	SM	32	1		5.787	5.64317	5.61726	4.79563	4.32052	4.93477		1.58968	0.0241778	-0.998837
SM	(35:2)	SM	35	2		-0.125295	-0.288901	-0.0955638	-1.63126	-1.60817	-0.930694		1.56415	0.0257872	-1.22012
SM	(34:2)	SM	34	2		4.86313	4.97669	5.12576	3.87646	3.48898	4.33254		1.43311	0.0321356	-1.0892
SM	(40:2)	SM	40	2		3.20863	3.28444	2.96024	2.86506	2.6464	2.40545		1.39417	0.0396308	-0.512132
SM	(38:1)	SM	38	1		1.12373	1.41305	0.786855	0.557831	0.527875	0.0104362		1.36732	0.0384478	-0.742495
SM	(34:0-OH)	SM	34	0	OH	-2.46118	-2.69675	-2.48711	-3.16703	-3.69328	-3.04772		1.31178	0.0467222	-0.754328
SM	(33:1)	SM	33	1		4.24027	4.11919	4.38039	3.56001	3.14431	3.85378		1.23808	0.0560976	-0.727248
SM	(44:1)	SM	44	1		-2.14767	-2.10462	-1.28243	-3.15626	-3.47139	-2.12168		0.97821	0.108218	-1.07154
SM	(30:1)	SM	30	1		0.177522	-0.196445	-0.537699	-0.29149	-1.27674	-1.14781		0.868647	0.149267	-0.719806
SM	(36:0)	SM	36	0		-1.21567	-1.85754	-1.41952	-2.2336	-1.66445	-3.06184		0.772158	0.189099	-0.822383
SM	(34:0)	SM	34	0		3.37196	3.35142	4.13284	3.36694	2.93877	3.84164		0.256554	0.60722	-0.23629
SM	(39:1)	SM	39	1		-4.11886	-6.12716	-4.68818	-5.07832	-4.99759	-6.08353		0.226219	0.642272	-0.408415
SM	(32:0)	SM	32	0		1.43905	1.24561	1.7791	1.34494	0.700978	1.84467		0.194174	0.692957	-0.191057
SM	(33:0)	SM	33	0		-1.72467	-2.04778	-1.56421	-1.79188	-2.01226	-1.75987		0.172576	0.726509	-0.0757823
SM	(40:0)	SM	40	0		-2.93376	-3.12926	-1.6996	-2.31213	-2.50219	-2.33596		0.158533	0.745037	0.204112
SM	(34:2-OH)	SM	34	2	OH	-2.72438	-2.55725	-2.3287	-2.60749	-3.05915	-2.08613		0.0521365	0.896068	-0.0474813
SM	(42:0)	SM	42	0		NaN	NaN	-3.79615	NaN	NaN	-4.20566		0	0.920362	-0.409508
SM	(38:0)	SM	38	0		-3.26694	-2.32043	NaN	NaN	NaN	NaN		0	0.949	NaN
SM	(30:0)	SM	30	0		NaN	-5.40691	-5.96419	NaN	NaN	NaN		0	0.967315	NaN
TG	(60:12)	TG	60	12		-6.08924	-5.55938	-5.05246	-3.13154	-2.93695	-3.82036		2.30058	0.0172632	2.27074
TG	(56:6)	TG	56	6		2.05648	2.07219	2.43282	3.00949	2.7541	2.44946		1.23812	0.0567901	0.550516
TG	(54:6)	TG	54	6		2.54779	2.53372	2.85966	3.41952	3.04758	2.9114		1.16655	0.0706818	0.479116
TG	(50:1)	TG	50	1		4.41718	4.43617	4.74597	4.97927	4.78184	4.71867		1.01404	0.0958131	0.293486
TG	(58:7)	TG	58	7		-0.734092	-0.450009	-0.11559	1.26531	0.708063	-0.137961		0.963086	0.114378	1.04503
TG	(51:1)	TG	51	1		-0.0417389	0.290452	0.551121	0.853824	0.541805	0.56338		0.851613	0.157884	0.386392
TG	(44:1)	TG	44	1		-2.32277	-2.98336	NaN	-1.14153	-1.85439	NaN		0.849798	0.158098	1.15511
TG	(54:3)	TG	54	3		5.85168	6.05267	6.23161	6.47311	6.21725	6.20849		0.832505	0.165073	0.254301
TG	(53:2)	TG	53	2		0.83714	1.01266	0.984584	1.55231	1.39514	0.990437		0.825933	0.16416	0.367833
TG	(55:1)	TG	55	1		-2.92951	-2.3568	-2.01387	-1.55714	-2.0831	-1.95035		0.805294	0.174551	0.569863
TG	(56:7)	TG	56	7		1.67075	1.75278	1.83191	2.96871	2.54152	1.84742		0.788526	0.185625	0.700736
TG	(54:4)	TG	54	4		3.8106	3.81027	4.44801	4.56801	4.266	4.42495		0.711286	0.210314	0.396693
TG	(48:1)	TG	48	1		3.27438	3.16323	3.19318	4.2251	3.79989	3.23165		0.701196	0.212839	0.54195
TG	(56:8)	TG	56	8		0.715953	0.67915	0.893368	1.84491	1.21437	0.782633		0.634682	0.270411	0.517813
TG	(49:0)	TG	49	0		-2.53545	-2.18581	-1.65421	-1.93774	-1.72694	-1.54969		0.571285	0.302597	0.387036
TG	(57:4)	TG	57	4		-2.56226	-2.75885	-1.98913	-2.05646	-2.16589	-2.09687		0.540832	0.328284	0.330343
TG	(49:1)	TG	49	1		0.468008	-0.035243	0.508833	1.09523	0.560409	0.320907		0.520826	0.345538	0.344982
TG	(48:0)	TG	48	0		0.514351	0.669616	1.28286	1.30533	0.993175	1.12565		0.513202	0.347522	0.319108
TG	(54:5)	TG	54	5		3.4842	3.39712	3.94457	4.06246	3.68025	3.79301		0.495205	0.359826	0.236608
TG	(58:8)	TG	58	8		-0.19275	-0.0877963	-0.037362	1.16961	0.655718	-0.373365		0.491132	0.361185	0.589959
TG	(36:0)	TG	36	0		-1.63816	-2.43134	-1.23432	-1.62052	-1.21006	-1.27292		0.424296	0.430729	0.400107
TG	(50:2)	TG	50	2		4.62644	4.47344	4.40181	5.35557	4.86282	4.29652		0.414378	0.437848	0.337736
TG	(46:1)	TG	46	1		2.11101	2.00181	1.50184	2.62823	2.3463	1.6526		0.406485	0.44615	0.337489
TG	(56:2)	TG	56	2		0.861096	0.834996	0.772096	1.00139	0.376031	0.483523		0.392966	0.457818	-0.202415
TG	(45:2)	TG	45	2		-3.79846	-4.9481	-6.64237	-2.91115	-4.0284	-5.46472		0.376019	0.480678	0.99489
TG	(52:0)	TG	52	0		-0.4537	-0.490076	-0.562669	-0.201252	-0.588388	-0.39057		0.360297	0.497133	0.108745
TG	(54:2)	TG	54	2		4.10249	4.20642	4.53831	4.78764	4.28208	4.30635		0.344947	0.50977	0.176282
TG	(52:3)	TG	52	3		4.53813	4.43404	4.54079	5.11686	4.62159	4.37665		0.342262	0.503935	0.200711
TG	(47:0)	TG	47	0		-2.45075	-3.11943	-2.24319	-2.09502	-2.47609	-2.49503		0.335624	0.513989	0.249078
TG	(45:1)	TG	45	1		-2.24471	-2.90129	-2.90012	-1.75783	-2.35292	-2.93829		0.332324	0.513884	0.332358
TG	(54:1)	TG	54	1		1.39748	1.44527	1.61322	1.83792	1.32862	1.7033		0.325801	0.516337	0.137957
TG	(52:2)	TG	52	2		5.53765	5.36313	5.73535	5.97601	5.70684	5.41931		0.325231	0.514199	0.155345
TG	(52:1)	TG	52	1		3.50054	3.81598	4.11192	4.27075	3.76076	3.94011		0.320114	0.522771	0.181061
TG	(50:0)	TG	50	0		-0.0799719	0.2047	0.862358	0.778469	0.28123	0.556805		0.258176	0.604925	0.209806
TG	(51:2)	TG	51	2		1.4584	1.00678	0.947995	1.91485	1.40176	0.63681		0.161579	0.741637	0.180082
TG	(50:3)	TG	50	3		3.41492	3.26976	2.68778	3.52942	2.97959	2.40702		0.142243	0.770661	-0.152144
TG	(52:4)	TG	52	4		2.78724	2.61113	2.8655	3.13006	2.68041	2.65429		0.140552	0.769717	0.066964
TG	(45:0)	TG	45	0		-3.80866	-3.51796	-3.64413	-3.32343	-3.6574	-4.33199		0.129243	0.776054	-0.114028
TG	(48:3)	TG	48	3		1.21207	0.927599	0.768741	1.35249	0.955155	0.321315		0.099041	0.835893	-0.0931487
TG	(49:3)	TG	49	3		-0.488184	-0.67096	-0.898863	0.0162836	-0.702836	-1.08077		0.0974497	0.835451	0.0968955
TG	(56:3)	TG	56	3		1.42474	1.60909	1.69933	2.04885	1.53804	1.33717		0.0969073	0.833269	0.0636352
TG	(46:2)	TG	46	2		1.25721	0.940257	0.607361	1.62179	1.24791	0.27512		0.0885568	0.844017	0.113332
TG	(59:4)	TG	59	4		-7.55933	-6.27468	-7.15021	-6.07749	-7.50696	-7.82676		0.0754977	0.873565	-0.142328
TG	(47:1)	TG	47	1		-0.482401	-0.811777	-0.669798	-0.0330098	-0.591781	-1.14397		0.0648248	0.890701	0.0650717
TG	(57:5)	TG	57	5		-2.89904	-2.82407	-2.2659	-2.47151	-2.96383	-2.69086		0.0644469	0.888207	-0.0457307
TG	(48:2)	TG	48	2		3.47701	3.37613	2.78517	3.79458	3.34159	2.69758		0.0581181	0.890188	0.0651488
TG	(53:3)	TG	53	3		0.704264	0.293672	0.320866	0.995509	0.414773	-0.294113		0.056831	0.889787	-0.0675442
TG	(62:12)	TG	62	12		NaN	NaN	NaN	-5.13878	-4.83	-6.94763		0	0.991475	NaN
TG	(56:1)	TG	56	1		-3.47131	-4.21442	NaN	-4.21908	NaN	NaN		0	0.99516	-0.376214

## Sheet: Table S6_Total_virion analysis
Lipid name	C6/36 (Virion) DENV2 1	C6/36 (Virion) DENV2 2	C6/36 (Virion) DENV2 3	C6/36 (Virion) Mock 1	C6/36 (Virion) Mock 2	C6/36 (Virion) Mock 3	-Log Welch's T-test p-value C6/36 (Virion) DENV 2 / Mock	Welch's T-test q-value C6/36 (Virion) DENV 2 / Mock	log2 FC C6/36 (Virion) DENV 2 / Mock		Lipid name	LLC-MK2 (Virion) DENV2 1	LLC-MK2 (Virion) DENV2 2	LLC-MK2 (Virion) DENV2 3	LLC-MK2 (Virion) Mock 1	LLC-MK2 (Virion) Mock 2	LLC-MK2 (Virion) Mock 3	-Log Welch's T-test p-value LLC-MK2 (Virion) DENV 2 / Mock	Welch's T-test q-value LLC-MK2 (Virion) DENV 2 / Mock	log2 FC LLC-MK2 (Virion) DENV 2 / Mock
C18(plas)-18:1_PC	-6.26091	-8.22594	-7.67595	-9.70275	-9.8954	NaN	1.29387	0.0167059	2.41147		C18(plas)-18:1_PC	-9.44977	-7.06275	-10.2698	-10.727	-10.1667	NaN	0.598962	0.470261	1.51941
Cer_(d32:1)	NaN	NaN	NaN	-8.43472	-7.955	NaN	NaN	1	0		Cer_(d32:1)	NaN	NaN	NaN	NaN	NaN	NaN	NaN	1	0
Cer_(d33:1-OH)	-9.06275	-10.1018	-11.3617	-9.69078	-11.0551	-9.82828	0.00652431	0.976075	0.0159349		Cer_(d33:1-OH)	-9.73928	-10.8283	-9.81522	-11.0247	-11.4002	-9.65544	0.365627	0.539243	0.565843
Cer_(d34:0-OH)	-10.4599	NaN	NaN	NaN	NaN	NaN	NaN	1	0		Cer_(d34:0-OH)	NaN	NaN	NaN	-8.28321	NaN	NaN	NaN	1	0
Cer_(d34:1)	-10.8817	-11.9092	-12.2173	-13.8023	-14.6096	-14.2877	2.00383	0	2.5638		Cer_(d34:1)	-14.0247	-13.6096	-12.8023	-14.0247	-13.4397	-14.2877	0.420979	0.506909	0.438501
Cer_(d34:1-OH)	-10.3617	-11.1178	-11.8023	NaN	-10.4804	-12.9092	0.149542	0.674353	0.600851		Cer_(d34:1-OH)	-10.9372	-12.9092	-9.81522	NaN	-9.78946	-11.1178	0.264886	0.659714	-0.766922
Cer_(d35:1)	-3.23229	-4.66566	-4.30159	-4.89025	-5.03978	-6.81198	0.910684	0.0543448	1.51416		Cer_(d35:1)	-6.12986	-5.08363	-5.79426	-5.32135	-5.35107	-5.74545	0.218801	0.667733	-0.196623
Cer_(d36:0)	-5.05457	-5.58312	-5.52749	-5.66859	NaN	-5.70275	0.662978	0.172	0.297278		Cer_(d36:0)	-5.24113	-4.91572	-5.81604	-5.39108	-5.4155	-5.17501	0.0033155	1	0.00289965
Cer_(d36:1)	-3.25981	-4.57244	-4.48552	NaN	NaN	NaN	NaN	1	0		Cer_(d36:1)	NaN	NaN	NaN	NaN	NaN	NaN	NaN	1	0
Cer_(d36:2)	-7.31732	-8.74545	-8.43972	NaN	NaN	NaN	NaN	1	0		Cer_(d36:2)	NaN	NaN	NaN	NaN	NaN	NaN	NaN	1	0
Cer_(d37:0-OH)	NaN	NaN	NaN	NaN	NaN	NaN	NaN	1	0		Cer_(d37:0-OH)	NaN	NaN	-10.1018	NaN	-10.1667	NaN	0	0.768588	0.0648508
Cer_(d38:1)	-4.88811	NaN	-7.6642	NaN	NaN	NaN	NaN	1	0		Cer_(d38:1)	NaN	NaN	NaN	NaN	NaN	NaN	NaN	1	0
Cer_(d38:1-OH)	NaN	NaN	NaN	NaN	-7.45989	NaN	NaN	1	0		Cer_(d38:1-OH)	NaN	NaN	NaN	NaN	NaN	-8.39532	NaN	1	0
Cer_(d39:2)	NaN	-8.0474	-7.41735	NaN	NaN	NaN	NaN	1	0		Cer_(d39:2)	NaN	-8.53818	-7.18547	-6.69675	-7.64964	NaN	0.3	0.6204	-0.688631
Cer_(d40:1)	-6.91094	-7.51424	-7.44977	NaN	NaN	-7.07048	NaN	1	0		Cer_(d40:1)	-7.55165	-6.05601	-7.9092	-7.82174	-8.26091	-7.74855	0.514936	0.475586	0.771448
Cer_(d40:2)	NaN	NaN	NaN	-6.51029	-6.71938	NaN	NaN	1	0		Cer_(d40:2)	-6.50635	-6.33818	-6.46244	-8.26979	-7.87155	-7.727	2.16047	0.124	1.52046
Cer_(d42:2)	-6.33119	-6.94964	-8.95859	NaN	NaN	-8.19179	NaN	1	0		Cer_(d42:2)	-6.6789	-5.40629	-6.04263	-9.48036	NaN	-7.4959	0.670089	0.462	2.44552
Cer_(d43:2)	NaN	NaN	NaN	-7.57347	-6.92139	NaN	NaN	1	0		Cer_(d43:2)	NaN	NaN	NaN	NaN	NaN	NaN	NaN	1	0
Cer_(d45:0)	-4.46562	-4.54928	-4.75867	-4.64747	-4.25264	-4.42322	0.444608	0.294783	-0.150084		Cer_(d45:0)	-3.98142	-3.80208	-4.24852	-3.86208	-4.23977	-4.37782	0.300046	0.636308	0.149214
CL_(66:03)	-6.18758	-10.3059	-9.78946	NaN	NaN	NaN	NaN	1	0		CL_(66:03)	NaN	NaN	NaN	NaN	NaN	NaN	NaN	1	0
CL_(66:04)	-3.21987	-6.42353	-3.86944	-5.73159	NaN	NaN	NaN	1	0		CL_(66:04)	NaN	-9.95143	NaN	NaN	-9.70275	NaN	0	0.714667	-0.248679
CL_(66:05)	-9.82828	NaN	NaN	NaN	NaN	NaN	NaN	1	0		CL_(66:05)	NaN	NaN	NaN	NaN	NaN	-10.2346	NaN	1	0
CL_(68:03)	-9.31502	NaN	-7.11779	-10.1339	NaN	NaN	NaN	1	0		CL_(68:03)	-9.86817	-9.62096	NaN	NaN	-9.56525	NaN	0	0.7568	-0.179318
CL_(68:04)	-5	-8.59283	-5.55639	-8.50112	NaN	NaN	NaN	1	0		CL_(68:04)	-8.76415	-6.91267	NaN	NaN	-8.41982	-10.3617	0.435365	0.5085	1.55235
CL_(70:04)	-9.34285	NaN	NaN	NaN	NaN	NaN	NaN	1	0		CL_(70:04)	NaN	-10.3242	NaN	NaN	NaN	NaN	NaN	1	0
CL_(70:05)	-8.4907	NaN	NaN	NaN	NaN	NaN	NaN	1	0		CL_(70:05)	NaN	-8.14203	NaN	NaN	NaN	NaN	NaN	1	0
CL_(70:07)	-9.60964	NaN	NaN	NaN	NaN	NaN	NaN	1	0		CL_(70:07)	NaN	-10.0398	NaN	NaN	NaN	NaN	NaN	1	0
CL_(71:08)	NaN	NaN	-10.5873	NaN	NaN	NaN	NaN	1	0		CL_(71:08)	NaN	NaN	-10.0398	NaN	-9.88172	NaN	0	0.732712	-0.158065
CL_(72:06)	NaN	NaN	-10.2002	NaN	NaN	NaN	NaN	1	0		CL_(72:06)	NaN	NaN	-9.95143	NaN	-9.78946	NaN	0	0.747549	-0.161968
CL_(72:07)	NaN	-9.99493	NaN	NaN	NaN	NaN	NaN	1	0		CL_(72:07)	-9.73928	NaN	-9.77675	NaN	NaN	NaN	0	0.706105	NaN
CL_(72:08)	-10.5222	NaN	-9.38082	NaN	NaN	NaN	NaN	1	0		CL_(72:08)	NaN	-8.07048	NaN	NaN	-9.50112	-8.34285	0	0.72427	0.851503
LPC_(18:0)	NaN	-8.21732	NaN	-8.80874	NaN	NaN	NaN	1	0		LPC_(18:0)	NaN	NaN	NaN	NaN	NaN	NaN	NaN	1	0
LPC_(22:6)	NaN	-8.59841	NaN	NaN	NaN	NaN	NaN	1	0		LPC_(22:6)	NaN	NaN	-8.59283	NaN	NaN	NaN	NaN	1	0
LPE_(18:2)	NaN	NaN	NaN	-6.39897	-6.79907	NaN	NaN	1	0		LPE_(18:2)	NaN	NaN	-6.47778	NaN	-6.32771	NaN	0	0.739111	-0.150073
LPE_(20:5)	-4.28068	-3.63147	-3.32279	-3.84809	-3.83218	-3.6569	0.0380826	0.922538	0.0340742		LPE_(20:5)	-3.87747	-4.05937	-3.52882	-3.93346	-2.96252	-3.79947	0.295082	0.617854	-0.256739
LPI_(20:0)	-9.17501	NaN	NaN	-10.8283	NaN	NaN	NaN	1	0		LPI_(20:0)	NaN	NaN	NaN	NaN	-10.4804	NaN	NaN	1	0
PC_(30:0)	-3.37947	-4.83239	-5.08853	-8.02093	NaN	NaN	NaN	1	0		PC_(30:0)	-7.48294	-5.48165	-7.28097	-11.2877	-8.25209	-10.4397	1.31252	0.0954286	3.24466
PC_(30:1)	-0.241083	-1.22546	-2.00538	-4.80955	-6.78787	-10.5436	1.25536	0.0204	6.22301		PC_(30:1)	NaN	-6.89883	-9.28771	NaN	-10.1502	NaN	0	0.825587	2.05694
PC_(31:0)	-4.59457	-7.56525	-7.08608	-9.95143	NaN	NaN	NaN	1	0		PC_(31:0)	NaN	-8.39532	-10.1178	NaN	NaN	NaN	0	0.813438	NaN
PC_(32:0)	-0.985788	-2.41588	-2.36818	-3.81016	-5.17189	-7.13593	1.28976	0.0157778	3.44938		PC_(32:0)	-4.02116	-2.4591	-4.12255	-6.6167	-5.32539	-5.20876	1.42646	0.218	2.18268
PC_(32:1)	2.96015	1.53715	0.845486	-2.4135	-4.75205	-6.59423	1.73121	0	6.36752		PC_(32:1)	-3.98233	-2.34425	-3.79386	-6.42725	-4.56867	-5.51622	1.33641	0.1088	2.13057
PC_(32:2)	-0.0252064	-1.50381	-2.02028	-4.8456	-7.62096	-10.6324	1.32757	0.0189333	6.51654		PC_(32:2)	-10.1018	-7.64964	-11.8023	NaN	-11.1834	NaN	0	0.971547	1.33212
PC_(33:0)	-4.76493	-7.02844	-7.5845	-7.92665	NaN	NaN	NaN	1	0		PC_(33:0)	-9.80229	-7.58173	-9.86817	NaN	-10.0861	NaN	0	0.925071	1.00201
PC_(33:1)	-1.90622	-3.53383	-3.47778	-5.99769	-8.04359	NaN	0.989799	0.0378571	4.04803		PC_(33:1)	-7.45229	-5.35934	-6.55707	-9.0474	-7.43471	-7.60964	0.920607	0.245538	1.57435
PC_(33:2)	-2.41689	-4.40813	-4.67521	-8.27872	NaN	NaN	NaN	1	0		PC_(33:2)	NaN	-8.71482	NaN	NaN	NaN	NaN	NaN	1	0
PC_(34:0)	-2.92183	-6.32887	-6.57622	NaN	NaN	-5.92928	NaN	1	0		PC_(34:0)	-5.7362	-5.66639	-5.48746	-5.50766	-6.0341	-6.80068	0.487668	0.5032	0.484131
PC_(34:1)	3.59402	2.09696	1.96105	-0.574025	-2.12469	-3.7616	1.72462	0	4.70412		PC_(34:1)	-1.76872	0.0968826	-1.47682	-3.07	-1.61427	-2.33126	0.815413	0.3335	1.28896
PC_(34:2)	2.12942	0.51444	-0.00119793	-2.91594	-5.13037	-6.07339	1.96826	0	5.58745		PC_(34:2)	-4.60753	-3.08363	-4.34784	-5.98302	-4.71331	-5.43909	1.05493	0.215556	1.36547
PC_(34:3)	-2.68307	-4.43721	-4.74236	-8.8954	NaN	NaN	NaN	1	0		PC_(34:3)	NaN	-12.0247	NaN	NaN	NaN	NaN	NaN	1	0
PC_(34:4)	-1.25089	-2.56252	-3.31488	-8.10185	-8.23026	-8.55979	2.11058	0	5.92121		PC_(34:4)	NaN	-8.71482	-7.95143	NaN	-9.59841	-8.17919	0.236758	0.667	0.555675
PC_(35:1)	-2.24653	NaN	-3.56508	NaN	NaN	NaN	NaN	1	0		PC_(35:1)	NaN	NaN	NaN	NaN	NaN	NaN	NaN	1	0
PC_(35:2)	-2.97551	-4.45767	-4.61599	-7.14407	-9.82828	NaN	0.827491	0.0714839	4.46978		PC_(35:2)	-9.22594	-6.54355	-8.23026	-12.1502	-8.84146	-10.0551	0.869622	0.292533	2.34899
PC_(36:0)	-8.22162	NaN	NaN	NaN	NaN	NaN	NaN	1	0		PC_(36:0)	NaN	NaN	-11.9092	NaN	NaN	NaN	NaN	1	0
PC_(36:1)	0.768341	-1.08296	-1.2969	-1.77265	-2.96274	-8.09	0.731992	0.108588	3.73796		PC_(36:1)	-3.01357	-1.14982	-2.6287	-5.06951	-3.49508	-3.24551	0.972995	0.213818	1.67267
PC_(36:2)	1.52546	-0.10231	-0.109203	-2.0818	-4.0873	-6.90401	1.2178	0.0278182	4.79568		PC_(36:2)	-3.61954	-1.87223	-3.91289	-6.11478	-3.45593	-4.27509	0.657127	0.44	1.48038
PC_(36:3)	-1.31559	-3.22243	-3.11341	-4.99125	-6.09	NaN	1.40311	0.00766667	2.99015		PC_(36:3)	-6.68186	-5.7823	-6.35934	-7.03789	-6.40997	-6.59841	0.550351	0.51248	0.407589
PC_(37:1)	-5.81604	-7.57897	-8.673	NaN	-8.53818	NaN	NaN	1	0		PC_(37:1)	NaN	-8.84809	NaN	NaN	NaN	NaN	NaN	1	0
PC_(37:3)	-8.37602	NaN	NaN	NaN	-8.33352	NaN	NaN	1	0		PC_(37:3)	NaN	-9.43972	NaN	-8.60402	-10.7768	-10.4804	0	0.878983	0.513993
PC_(38:1)	-4.25512	-5.81198	-6.0275	NaN	NaN	NaN	NaN	1	0		PC_(38:1)	NaN	-8.31502	NaN	NaN	NaN	NaN	NaN	1	0
PC_(38:2)	-3.60964	-5.8039	-5.59423	-6.51161	-9.98028	NaN	0.54828	0.25961	3.24336		PC_(38:2)	NaN	-5.58797	NaN	NaN	-9.98028	-9.9092	0	0.909825	4.35678
PC_(38:3)	-3.76749	-7.6295	-7.31043	-8.08608	-9.73928	NaN	0.769137	0.089875	2.67687		PC_(38:3)	-8.86817	-8.25649	-10.8023	-10.3429	NaN	-9.10979	0.154568	0.743083	0.41734
PC_(38:5)	-1.16696	-3.14305	-3.36156	-6.94076	-8.84146	-10.9092	1.84155	0	6.33995		PC_(38:5)	-11.3242	-7.54625	-9.69078	-11.9092	NaN	-9.37124	0.249586	0.664837	1.1198
PC_(38:6)	-1.44784	-3.25746	-3.33017	-5.20716	-6.38323	-9.03221	1.34424	0.00707692	4.19571		PC_(38:6)	-7.17501	-5.40874	-7.27648	-7.86481	-6.9568	-6.30472	0.215408	0.661652	0.422027
PE_(32:0)	-3.30386	-4.6569	-4.76533	-5.47265	-5.50832	-3.63541	0.331755	0.42351	0.630095		PE_(32:0)	-5.29846	-4.89154	-5.32539	-5.32366	-5.7005	-5.07	0.343787	0.567474	0.192921
PE_(32:1)	2.06928	-0.107088	0.287721	-2.63451	-8.29676	NaN	0.58814	0.2455	6.2156		PE_(32:1)	NaN	NaN	NaN	NaN	NaN	NaN	NaN	1	0
PE_(34:1)	3.04608	0.94176	1.51109	-1.24783	-5.25099	NaN	0.668978	0.156457	5.08239		PE_(34:1)	-6.06082	-4.35993	-7.78946	NaN	-8.2045	-9.10185	0.965509	0.196	2.5831
PE_(34:2)	1.11726	-1.39585	-0.419083	-3.17619	-8.70275	-10.6554	1.14784	0.0235385	7.2789		PE_(34:2)	NaN	NaN	NaN	NaN	NaN	NaN	NaN	1	0
PE_(36:1)	0.454492	-1.50717	-0.903792	-3.01508	-5.60402	NaN	0.762973	0.0900606	3.65739		PE_(36:1)	-4.59492	-2.91256	-4.50537	-7.61812	-5.07582	NaN	0.545692	0.478519	2.34269
PE_(36:2)	1.24456	-2.49565	-0.540422	-4.38956	NaN	NaN	NaN	1	0		PE_(36:2)	NaN	-5.8581	NaN	NaN	NaN	NaN	NaN	1	0
PE_(38:2)	-4.8398	-5.74313	-5.33061	-5.62096	-5.22756	-7.07437	0.440014	0.293106	0.669777		PE_(38:2)	-7.31043	-6.93898	-4.87239	-5.28602	-4.87239	-5.42043	0.589993	0.463	-1.18099
PE_(38:5)	-5.84892	-8.68483	NaN	-9.76415	NaN	-10.3808	0.542255	0.259333	2.80561		PE_(38:5)	NaN	NaN	NaN	NaN	NaN	NaN	NaN	1	0
PG_(32:0)	-5.50177	-6.53416	-7.15843	NaN	NaN	NaN	NaN	1	0		PG_(32:0)	NaN	NaN	NaN	-11.5652	NaN	NaN	NaN	1	0
PG_(34:1)	-3.68446	-4.29988	-7.42229	-11.9092	-11.9658	NaN	1.55786	0	6.80195		PG_(34:1)	NaN	NaN	NaN	NaN	NaN	NaN	NaN	1	0
PG_(36:1)	NaN	NaN	NaN	NaN	NaN	NaN	NaN	1	0		PG_(36:1)	-9.31502	-8.26091	-9.52218	NaN	NaN	NaN	0	0.850557	NaN
PG_(36:2)	-4.97483	-6.29449	-6.71938	-12.1502	NaN	NaN	NaN	1	0		PG_(36:2)	-12.6096	-8.84809	NaN	NaN	NaN	NaN	0	0.8646	NaN
PG_(36:3)	-8.9092	-12.2173	-10.8548	NaN	NaN	NaN	NaN	1	0		PG_(36:3)	NaN	-12.8023	NaN	NaN	-13.0247	NaN	0	0.894138	0.222393
PG_(36:4)	-8.81522	-9.08608	-10.8283	NaN	NaN	NaN	NaN	1	0		PG_(36:4)	NaN	NaN	NaN	NaN	NaN	NaN	NaN	1	0
PG_(38:1)	-7.28997	-9.56525	NaN	NaN	NaN	NaN	NaN	1	0		PG_(38:1)	NaN	NaN	NaN	NaN	NaN	NaN	NaN	1	0
PG_(38:2)	-7.86817	-9.30586	-10.1502	NaN	NaN	NaN	NaN	1	0		PG_(38:2)	NaN	-11.2521	NaN	NaN	NaN	NaN	NaN	1	0
PI_(34:1)	1.5018	0.0710762	-0.0618724	-3.96286	-7.46498	-8.68483	1.58642	0	7.20789		PI_(34:1)	-4.73581	-2.80985	-4.66493	-7.69675	-5.57072	-7.21304	1.42395	0.145333	2.75664
PI_(34:2)	2.05841	0.75942	0.759531	-2.65082	-6.673	-10.5436	1.15039	0.02448	7.81491		PI_(34:2)	-7.22162	-5.00092	-7.46498	-9.48036	-7.47778	-9.10979	0.984583	0.2228	2.1268
PI_(35:0)	NaN	NaN	NaN	-9.00231	NaN	-9.82828	NaN	1	0		PI_(35:0)	-10.2173	NaN	NaN	-10.6789	NaN	NaN	0	0.837097	0.46158
PI_(35:2)	-2.66036	-4.32135	-4.19416	-9.64386	NaN	NaN	NaN	1	0		PI_(35:2)	NaN	-10.3429	-11.7028	NaN	NaN	NaN	0	0.989385	NaN
PI_(36:1)	-0.191887	-1.73956	-1.80707	-4.49005	-6.74545	-9.70275	1.29893	0.01775	5.73324		PI_(36:1)	-2.77715	-0.631086	-2.61945	-5.53751	-3.52583	-5.186	1.37193	0.136	2.74055
PI_(36:2)	1.02219	-0.354003	-0.348501	-3.37153	NaN	NaN	NaN	1	0		PI_(36:2)	-6.36171	NaN	NaN	NaN	-6.77992	NaN	0	1	0.418205
PI_(36:3)	1.47425	-0.0416993	0.00804215	-2.97937	-6.73774	-8.45989	1.3372	0.0134286	6.5392		PI_(36:3)	-7.71482	-5.21411	-8.18758	-10.3808	-8.68483	-9.84146	1.05835	0.2425	2.59687
PI_(36:4)	2.18296	0.948309	0.667847	-2.21961	-5.89539	-8.43472	1.2509	0.024	6.78294		PI_(36:4)	-9.76415	-6.29903	-8.10581	NaN	-8.9092	NaN	0	0.766667	0.85287
PI_(38:3)	-0.404095	-1.67618	-1.94675	-4.16747	-6.43972	-9.77675	1.16216	0.0255	5.45231		PI_(38:3)	-5.99677	-3.59649	-4.84518	-7.53282	-5.60612	-6.51424	0.901452	0.254571	1.73825
PI_(38:4)	1.58033	0.338111	0.0771609	-2.35749	-4.29421	-6.10482	1.51724	0	4.91737		PI_(38:4)	-4.26951	-2.75079	-3.21491	-5.48746	-3.75906	-4.0851	0.670492	0.489176	1.03214
PI_(38:5)	2.03057	0.794969	0.530061	-2.21799	-6.03694	-8.15431	1.26192	0.0214737	6.58828		PI_(38:5)	-8.6381	-4.99631	-6.41735	-11.4002	-8.31502	NaN	0.628523	0.458	3.17368
PS_(32:1)	-2.07674	-4.09789	-3.33672	NaN	NaN	NaN	NaN	1	0		PS_(32:1)	NaN	NaN	NaN	NaN	NaN	NaN	NaN	1	0
PS_(33:1)	-5.25374	-6.44473	-6.6789	NaN	NaN	NaN	NaN	1	0		PS_(33:1)	NaN	NaN	NaN	NaN	NaN	NaN	NaN	1	0
PS_(34:1)	-1.47819	-5.19496	-2.804	-8.48036	NaN	NaN	NaN	1	0		PS_(34:1)	NaN	NaN	NaN	NaN	NaN	NaN	NaN	1	0
PS_(34:2)	-0.468851	-2.67798	-1.68952	-4.57175	-9.53282	NaN	0.591591	0.245846	5.44017		PS_(34:2)	NaN	NaN	NaN	NaN	NaN	NaN	NaN	1	0
PS_(36:0)	-2.54608	-3.51408	-4.28097	-7.80874	-10.2173	NaN	1.01935	0.0352593	5.56599		PS_(36:0)	-8.12986	-5.96578	-8.06275	NaN	-7.99493	-8.33352	0.41034	0.510353	0.778093
PS_(36:1)	-0.235178	-2.24585	-1.47742	-2.92008	-5.99309	-10.3059	0.877571	0.0602667	5.08686		PS_(36:1)	-2.80773	-1.30697	-2.92434	-5.91964	-3.54844	-5.20929	1.3174	0.111333	2.54611
PS_(36:2)	0.491012	-1.61963	-0.605574	-3.1771	-9.34285	NaN	0.512043	0.270884	5.68191		PS_(36:2)	-9.45989	-7.21947	-8.17085	NaN	-10.2698	NaN	0	0.801292	1.98639
PS_(38:1)	-1.56205	-4.49362	-3.03552	-6.6238	NaN	NaN	NaN	1	0		PS_(38:1)	-7.92314	-7.98759	NaN	NaN	NaN	-10.8548	0	0.789273	2.89939
PS_(38:4)	-2.4202	-4.72242	-3.72394	-5.44348	-8.77044	NaN	0.600002	0.244842	3.48477		PS_(38:4)	-5.31617	-3.92665	-5.4765	NaN	-6.46881	-10.1502	0.522447	0.489143	3.40307
PS_(38:5)	-1.38892	-3.40415	-2.29421	-5.04026	NaN	NaN	NaN	1	0		PS_(38:5)	NaN	NaN	NaN	NaN	NaN	NaN	NaN	1	0
PS_(38:6)	-5.57759	-9.81522	-6.6381	NaN	NaN	NaN	NaN	1	0		PS_(38:6)	NaN	NaN	NaN	NaN	NaN	NaN	NaN	1	0
PS_(40:2)	NaN	NaN	NaN	NaN	NaN	NaN	NaN	1	0		PS_(40:2)	-8.48036	-7.91964	NaN	NaN	NaN	NaN	0	0.777493	NaN
PS_(40:4)	-4.7171	-7.44222	-6.11879	-10.0247	NaN	NaN	NaN	1	0		PS_(40:4)	NaN	NaN	NaN	NaN	NaN	NaN	NaN	1	0
S_(d42:2)	NaN	NaN	NaN	NaN	-12.758	NaN	NaN	1	0		S_(d42:2)	-12.0491	-11.4109	-12.4303	NaN	NaN	NaN	0	0.640346	NaN
SM_(32:0)	NaN	-9.03221	NaN	-8.96578	NaN	NaN	NaN	1	0		SM_(32:0)	NaN	-8.59841	NaN	NaN	-7.42229	NaN	0	0.938182	-1.17613
SM_(32:1)	-2.11704	-2.51433	-3.3938	NaN	NaN	-8.11379	NaN	1	0		SM_(32:1)	NaN	-2.25484	NaN	NaN	-2.86271	NaN	0	0.955185	0.607866
SM_(33:1)	-2.43862	-3.1667	-4.11453	NaN	NaN	NaN	NaN	1	0		SM_(33:1)	NaN	-4.15894	NaN	NaN	NaN	NaN	NaN	1	0
SM_(34:1)	2.76546	1.57651	1.43523	-0.368421	-2.32887	-5.01999	1.16641	0.0266087	4.49816		SM_(34:1)	-0.337375	1.29352	-0.302635	-1.53512	-0.00831944	-0.774922	0.638177	0.475238	0.990624
SM_(34:2)	-1.25856	-1.17769	-2.55334	-3.65963	-4.27425	-3.76454	1.62053	0	2.23628		SM_(34:2)	-3.09283	-2.21793	-2.7537	-3.22702	-2.57252	-3.14944	0.375352	0.535556	0.29484
SM_(34:2-OH)	-5.85225	-6.67006	-8.52749	NaN	NaN	NaN	NaN	1	0		SM_(34:2-OH)	NaN	NaN	NaN	NaN	NaN	NaN	NaN	1	0
SM_(36:0)	-5.03268	NaN	-6.21732	NaN	NaN	NaN	NaN	1	0		SM_(36:0)	NaN	-7.60121	NaN	NaN	NaN	NaN	NaN	1	0
SM_(36:1)	0.132169	-1.50857	-0.494373	-2.40247	-7.05505	NaN	0.496203	0.277455	4.10517		SM_(36:1)	-4.68223	-2.2634	-6.9092	NaN	-4.73236	-5.00185	0.0603299	0.920816	0.248823
SM_(36:2)	-3.01264	-3.43753	-4.02304	-4.56969	-4.63702	-5.08657	1.52597	0	1.27336		SM_(36:2)	-3.99769	-3.64801	-4.77438	-4.30615	-4.23433	-4.4192	0.190624	0.682638	0.179863
SM_(38:0)	-5.955	NaN	NaN	NaN	NaN	NaN	NaN	1	0		SM_(38:0)	-7.39532	-7.99125	NaN	-7.54625	NaN	-6.45862	0.388868	0.534971	-0.690854
SM_(38:1)	-0.594966	NaN	-1.56708	NaN	NaN	NaN	NaN	1	0		SM_(38:1)	NaN	NaN	NaN	NaN	NaN	NaN	NaN	1	0
SM_(39:1)	-6.70727	-9.06275	NaN	NaN	NaN	NaN	NaN	1	0		SM_(39:1)	NaN	-7.83485	NaN	NaN	NaN	NaN	NaN	1	0
SM_(40:1)	-1.35299	-2.89368	-2.55241	-2.64864	-4.31473	-8.33818	0.637024	0.202054	2.83416		SM_(40:1)	-4.39593	-1.96877	-4.59981	-5.30415	-4.92928	-4.40629	0.550311	0.492769	1.22507
SM_(40:2)	-1.42074	-3.77774	-3.09739	-3.34549	NaN	NaN	NaN	1	0		SM_(40:2)	NaN	-3.22082	NaN	NaN	NaN	NaN	NaN	1	0
SM_(41:1)	-4.28828	-8.10185	-5.51821	-6.55979	-8.38082	NaN	0.423737	0.300333	1.50086		SM_(41:1)	NaN	-4.49655	NaN	NaN	NaN	NaN	NaN	1	0
SM_(42:1)	-1.81482	-3.45245	-3.03517	-2.54406	-4.31473	NaN	0.226836	0.5888	0.661916		SM_(42:1)	-4.34081	-1.92079	-5.6975	-6.29449	-4.62843	-5.10979	0.456401	0.508516	1.35787
SM_(42:2)	-0.778432	-1.98536	-1.76631	-1.85334	-3.35078	NaN	0.44895	0.298933	1.09203		SM_(42:2)	-3.4553	-1.15316	-3.84622	-5.26812	-4.11129	-3.57227	0.666209	0.453263	1.499
SM_(44:2)	NaN	NaN	NaN	NaN	-7.18338	NaN	NaN	1	0		SM_(44:2)	NaN	NaN	NaN	NaN	NaN	-8.22594	NaN	1	0

## Sheet: Table S7 % total virion summ 
Lipid			C6/36 virion - mock % total					LLCKM2-virion - mock % total
C18(plas)-18:1_PC			0.0133743	0.00754213	0.0154759			0.0528596	0.10616	0.0735362
Cer_(d33:1-OH)			0.000745738	0.0014628	0			0.0437683	0.002931	0
Cer_(d34:0-OH)			0.000803896	0	0			0	0	0
Cer_(d34:1)			0.000521335	0.000723722	0.000505733			9.42113e-05	0	0.00801745
Cer_(d34:1-OH)			0.000861885	0	0.000477291			0.0319187	0	0.0598476
Cer_(d35:1)			0.0821104	0.0296208	0.132375			0	0.0802509	0
Cer_(d36:0)			0.0117809	0.0686354	0.00788259			0.165072	0.155875	0
Cer_(d36:1)			0.117933	0.138313	0.141336			0	0	0
Cer_(d36:2)			0.00708335	0.00766069	0.00912314			0	0	0
Cer_(d38:1)			0.0381516	0	0.0156005			0	0	0
Cer_(d39:2)			0	0.0124345	0.0185082			0	0	0.626766
Cer_(d40:1)			0.00938195	0.0180134	0			0.0576333	0.189184	0
Cer_(d40:2)			0	0	0			0.490698	0.129921	0.6036
Cer_(d42:2)			0.0140316	0.0266257	0			0.528193	0.378865	0.877443
Cer_(d45:0)			0.00604818	0	0			0	0.301343	0.411186
CL_(66:03)			0.0154958	0.00261304	0.00357264			0	0	0
CL_(66:04)			0.0999816	0.0383373	0.216657			0	0	0
CL_(68:03)			0.000768699	0	0.0227915			0.0674878	0	0
CL_(68:04)			0.0321814	0.00853707	0.0672824			0.145074	0.0864761	0
CL_(72:07)			0	0.00322854	0			0.0741891	0	0.104011
CL_(72:08)			0.000767912	0	0.00473638			0	0.0376619	0
LPE_(20:5)			0	0.0344903	0.0654106			0.163605	0	1.35139
PC_(30:0)			0.104192	0.115508	0.0930613			0.327798	0.306925	0.520776
PC_(30:1)			0.915499	1.37765	0.786541			0	0.120642	0.145481
PC_(31:0)			0.0456189	0.0173777	0.0233007			0	0.0477559	0.0822038
PC_(32:0)			0.489873	0.525404	0.590777			3.24835	2.52114	2.76911
PC_(32:1)			8.5787	9.42889	5.65685			3.26419	2.48698	4.58228
PC_(32:2)			1.07077	1.14375	0.778539			0.0576563	0.0731448	0.0258428
PC_(33:0)			0.0368996	0.0251996	0.0164921			0.071077	0.0690556	0.0972008
PC_(33:1)			0.283699	0.271685	0.284203			0.241307	0.298635	0.500624
PC_(33:2)			0.207893	0.15502	0.123926			0	0.0381593	0
PC_(34:0)			0.149061	0.0409502	0			0	0.0713097	1.21537
PC_(34:1)			12.882	13.3243	12.0948			11.0215	11.935	14.6405
PC_(34:2)			4.79287	4.60698	3.11676			1.5933	1.28266	2.37594
PC_(34:3)			0.173522	0.151896	0.118294			0	0.00389345	0
PC_(34:4)			0.47055	0.546109	0.309803			0	0.0174331	0.053629
PC_(35:1)			0.238044	0	0.267541			0	0	0
PC_(35:2)			0.135636	0.146132	0.129131			0.0912996	0.13724	0.217576
PC_(36:1)			1.59348	1.1314	1.27708			5.94398	5.81591	5.12843
PC_(36:2)			2.98509	2.87203	2.90913			4.22997	2.92438	1.34328
PC_(36:3)			0.418323	0.304288	0.365883			0.134839	0.103017	0.169621
PC_(37:1)			0.0200491	0.00833413	0.00775764			0	0.0347954	0
PC_(38:1)			0.0591587	0.0585674	0.0485258			0	0.0504427	0
PC_(38:2)			0.0801577	0.0556617	0.0655482			0	0.318144	0
PC_(38:3)			0.0787913	0.0127624	0.0199577			0.0863612	0.05254	0
PC_(38:5)			0.493895	0.365356	0.306425			0.00839282	0.0859763	0
PC_(38:6)			0.383497	0.304714	0.308761			0.166123	0.248887	0
PE_(32:0)			0.0889459	0.0581284	0			0.0277099	0.232319	0
PE_(32:1)			4.55884	3.04508	3.86525			0	0	0
PE_(34:1)			8.85463	6.23507	9.02509			0.94657	0.728052	0.246606
PE_(34:2)			2.32556	1.24276	2.36618			0	0	0
PE_(36:1)			1.40819	1.09008	1.69239			2.29343	1.65752	4.01502
PE_(36:2)			2.62271	0.583505	2.17713			0	0.27705	0
PE_(38:2)			0.0164863	0	0.0551991			0	0	0.983905
PE_(38:5)			0.0182977	0.0079912	0			0	0	0
PG_(32:0)			0.0249332	0.0355108	0.0221786			0	0	0
PG_(34:1)			0.0875695	0.16626	0.0184688			0	0	0
PG_(36:1)			0	0	0			0.0993224	0.0523969	0.124168
PG_(36:2)			0.0356817	0.0419197	0.0300397			0.0098057	0.0348608	0
PG_(36:3)			0.00235099	0.000692485	0.00172117			0	0.000331045	0
PG_(36:4)			0.00251311	0.00606766	0.00174259			0	0	0
PG_(38:1)			0.00721984	0.00434897	0			0	0	0
PG_(38:2)			0.00483728	0.00521048	0.00278916			0	0.00664198	0
PI_(34:1)			3.12659	3.43854	3.02579			2.06671	1.95328	2.97942
PI_(34:2)			4.52532	5.53872	5.35842			0.335019	0.41156	0.350897
PI_(35:2)			0.177272	0.164626	0.172968			0	0.0124429	0.02706
PI_(36:1)			0.938673	0.954822	0.901069			7.85888	8.97921	12.3338
PI_(36:2)			2.18512	2.57488	2.48691			0.768705	0	0
PI_(36:3)			2.9953	3.16634	3.17512			0.253096	0.393838	0.213263
PI_(36:4)			4.8869	6.29498	5.02134			0.072898	0.170609	0.330802
PI_(38:3)			0.790796	0.991845	0.817741			0.64871	0.998512	2.17531
PI_(38:4)			3.15757	3.99237	3.29435			1.86825	1.20036	4.44818
PI_(38:5)			4.37243	5.65983	4.56116			0.135248	0.452858	1.06649
PS_(32:1)			0.267777	0.192203	0.31341			0	0	0
PS_(33:1)			0.0296125	0.0377894	0.0309033			0	0	0
PS_(34:1)			0.402309	0.0898303	0.453396			0	0	0
PS_(34:2)			0.768694	0.509809	0.981673			0	0	0
PS_(36:0)			0.18838	0.28529	0.162874			0.225633	0.194025	0.0586327
PS_(36:1)			0.810456	0.642176	1.13463			7.98226	5.12037	9.54668
PS_(36:2)			1.46271	1.06589	2.08099			0.089722	0.094838	0.316772
PS_(38:1)			0.371114	0.146087	0.38618			0.260497	0.0633775	-0.0488764
PS_(38:4)			0.185085	0.117142	0.239648			1.58649	0.875108	1.96715
PS_(38:5)			0.397021	0.310861	0.645556			0	0	0
PS_(38:6)			0.0236521	0.0036483	0.0317949			0	0	0
PS_(40:2)			0	0	0			0.177217	0.0663078	0
PS_(40:4)			0.041864	0.0189208	0.0455662			0	0	0
S_(d42:2)			0	0	0			0.0149133	0.00590057	0.0165206
SM_(32:1)			0.260395	0.576023	0.289808			0	1.1574	0
SM_(33:1)			0.208368	0.36649	0.182806			0	0.899395	0
SM_(34:1)			6.80599	9.16017	8.46523			28.2146	23.4092	20.6391
SM_(34:2)			0.382747	1.28475	0.306449			0.658126	0.752575	3.24373
SM_(34:2-OH)			0.0195536	0.0323154	0.00857161			0	0	0
SM_(36:0)			0.0345071	0	0.0425681			0	0.0827922	0
SM_(36:1)			1.02435	1.13191	2.24774			2.46171	2.74195	-2.08793
SM_(36:2)			0.0924025	0.171482	0.101591			0.761599	0.427934	-0.930386
SM_(38:0)			0.0182043	0	0			0.0373764	0.0632082	0
SM_(38:1)			0.747879	0	1.06862			0	0	0
SM_(39:1)			0.0108097	0.00614725	0			0	0.0703351	0
SM_(40:1)			0.262076	0.277463	0.529997			1.40227	3.57725	0
SM_(40:2)			0.31081	0.239929	0.369962			0	1.72331	0
SM_(41:1)			0.0458502	0.00209969	0.069097			0	0.71178	0
SM_(42:1)			0.127404	0.135255	0.386276			2.31405	3.59372	0
SM_(42:2)			0.345947	0.508539	0.930812			4.12243	6.2947	0
